# Supplementary material for: Molecular Preadaptation to Antimony Resistance in Leishmania donovani on the Indian Subcontinent
Source: mSphere. 2018 Apr 18;3(2):e00548-17. doi: 10.1128/mSphere.00548-17 (PMC5907651; doi:10.1128/mSphere.00548-17)
Supplement: DATA SET S1 [file sph002182513sd1.xlsx]

## Sheet: Mean difference CI for comparis
Data set 1: Quantitative changes in S- value observed in Fig. 3B, C and D.
Chr	Strain1	Strain2	Mean1	Mean2	Abs diff	diff	Lower	Upper	p value
1	BPK026_I0	BPK026_I1_10_93_A	1.7778	3.5454	1.7676	-1.7676	-1.77248	-1.76272	0
2	BPK026_I0	BPK026_I1_10_93_A	1.7778	2	0.2222	-0.2222	-0.226516	-0.217884	0
3	BPK026_I0	BPK026_I1_10_93_A	1.7778	2.091	0.3132	-0.3132	-0.317026	-0.309374	0
4	BPK026_I0	BPK026_I1_10_93_A	2.4444	2.8182	0.3738	-0.3738	-0.378361	-0.369239	0
5	BPK026_I0	BPK026_I1_10_93_A	1.7778	3.7272	1.9494	-1.9494	-1.9532	-1.9456	0
6	BPK026_I0	BPK026_I1_10_93_A	2	3.2728	1.2728	-1.2728	-1.27836	-1.26724	0
7	BPK026_I0	BPK026_I1_10_93_A	1.7778	1.909	0.1312	-0.1312	-0.134717	-0.127683	0
8	BPK026_I0	BPK026_I1_10_93_A	2	3	1	-1	-1.00514	-0.994863	0
9	BPK026_I0	BPK026_I1_10_93_A	3.1112	3.091	0.0202	0.0202	0.0163195	0.0240805	1
10	BPK026_I0	BPK026_I1_10_93_A	1.7778	1.909	0.1312	-0.1312	-0.135955	-0.126445	0
11	BPK026_I0	BPK026_I1_10_93_A	2.8888	2.909	0.0202	-0.0202	-0.0261912	-0.0142088	1.94579e-11
12	BPK026_I0	BPK026_I1_10_93_A	2	2	0	0	-0.00538102	0.00538102	0.5
13	BPK026_I0	BPK026_I1_10_93_A	2	3.6364	1.6364	-1.6364	-1.63972	-1.63308	0
14	BPK026_I0	BPK026_I1_10_93_A	2	2.7272	0.7272	-0.7272	-0.731372	-0.723028	0
15	BPK026_I0	BPK026_I1_10_93_A	2.6666	2	0.6666	0.6666	0.662679	0.670521	1
16	BPK026_I0	BPK026_I1_10_93_A	1.7778	1.909	0.1312	-0.1312	-0.134376	-0.128024	0
17	BPK026_I0	BPK026_I1_10_93_A	2	2	0	0	-0.00333551	0.00333551	0.5
18	BPK026_I0	BPK026_I1_10_93_A	1.3334	2	0.6666	-0.6666	-0.669374	-0.663826	0
19	BPK026_I0	BPK026_I1_10_93_A	1.7778	1.909	0.1312	-0.1312	-0.133773	-0.128627	0
20	BPK026_I0	BPK026_I1_10_93_A	2	3.1818	1.1818	-1.1818	-1.18445	-1.17915	0
21	BPK026_I0	BPK026_I1_10_93_A	1.7778	2	0.2222	-0.2222	-0.225841	-0.218559	0
22	BPK026_I0	BPK026_I1_10_93_A	2.8888	2.091	0.7978	0.7978	0.792311	0.803289	1
23	BPK026_I0	BPK026_I1_10_93_A	3.1112	3.1818	0.0706	-0.0706	-0.0737232	-0.0674768	0
24	BPK026_I0	BPK026_I1_10_93_A	1.7778	2	0.2222	-0.2222	-0.225819	-0.218581	0
25	BPK026_I0	BPK026_I1_10_93_A	2	1.909	0.091	0.091	0.0888175	0.0931825	1
26	BPK026_I0	BPK026_I1_10_93_A	3.1112	3.8182	0.707	-0.707	-0.709688	-0.704312	0
27	BPK026_I0	BPK026_I1_10_93_A	1.7778	1.909	0.1312	-0.1312	-0.134183	-0.128217	0
28	BPK026_I0	BPK026_I1_10_93_A	2	1.909	0.091	0.091	0.0886866	0.0933134	1
29	BPK026_I0	BPK026_I1_10_93_A	2	1.909	0.091	0.091	0.0889929	0.0930071	1
30	BPK026_I0	BPK026_I1_10_93_A	2	1.909	0.091	0.091	0.0891879	0.0928121	1
31	BPK026_I0	BPK026_I1_10_93_A	4	4.3636	0.3636	-0.3636	-0.368817	-0.358383	0
32	BPK026_I0	BPK026_I1_10_93_A	2	2.909	0.909	-0.909	-0.910724	-0.907276	0
33	BPK026_I0	BPK026_I1_10_93_A	2	2.7272	0.7272	-0.7272	-0.729054	-0.725346	0
34	BPK026_I0	BPK026_I1_10_93_A	2	1.909	0.091	0.091	0.0889736	0.0930264	1
35	BPK026_I0	BPK026_I1_10_93_A	2.8888	1.909	0.9798	0.9798	0.977433	0.982167	1
36	BPK026_I0	BPK026_I1_10_93_A	2	1.909	0.091	0.091	0.089704	0.092296	1
1	BPK026_I0	BPK026_I2_21_75_A	1.7778	3.2858	1.508	-1.508	-1.51431	-1.50169	0
2	BPK026_I0	BPK026_I2_21_75_A	1.7778	1.8572	0.0794	-0.0794	-0.0847459	-0.0740541	1.70193e-186
3	BPK026_I0	BPK026_I2_21_75_A	1.7778	1.5714	0.2064	0.2064	0.201725	0.211075	1
4	BPK026_I0	BPK026_I2_21_75_A	2.4444	2.1428	0.3016	0.3016	0.296785	0.306415	1
5	BPK026_I0	BPK026_I2_21_75_A	1.7778	3	1.2222	-1.2222	-1.22632	-1.21808	0
6	BPK026_I0	BPK026_I2_21_75_A	2	4	2	-2	-2.00875	-1.99125	0
7	BPK026_I0	BPK026_I2_21_75_A	1.7778	2	0.2222	-0.2222	-0.226803	-0.217597	0
8	BPK026_I0	BPK026_I2_21_75_A	2	3	1	-1	-1.00652	-0.993479	0
9	BPK026_I0	BPK026_I2_21_75_A	3.1112	2.5714	0.5398	0.5398	0.535009	0.544591	1
10	BPK026_I0	BPK026_I2_21_75_A	1.7778	1.7142	0.0636	0.0636	0.0584602	0.0687398	1
11	BPK026_I0	BPK026_I2_21_75_A	2.8888	2.8572	0.0316	0.0316	0.0246423	0.0385577	1
12	BPK026_I0	BPK026_I2_21_75_A	2	2.1428	0.1428	-0.1428	-0.148835	-0.136765	0
13	BPK026_I0	BPK026_I2_21_75_A	2	3.2858	1.2858	-1.2858	-1.28985	-1.28175	0
14	BPK026_I0	BPK026_I2_21_75_A	2	2.4286	0.4286	-0.4286	-0.433235	-0.423965	0
15	BPK026_I0	BPK026_I2_21_75_A	2.6666	1.8572	0.8094	0.8094	0.804588	0.814212	1
16	BPK026_I0	BPK026_I2_21_75_A	1.7778	1.7142	0.0636	0.0636	0.0598406	0.0673594	1
17	BPK026_I0	BPK026_I2_21_75_A	2	1.7142	0.2858	0.2858	0.281733	0.289867	1
18	BPK026_I0	BPK026_I2_21_75_A	1.3334	1.8572	0.5238	-0.5238	-0.527035	-0.520565	0
19	BPK026_I0	BPK026_I2_21_75_A	1.7778	1.7142	0.0636	0.0636	0.0608431	0.0663569	1
20	BPK026_I0	BPK026_I2_21_75_A	2	2.8572	0.8572	-0.8572	-0.860267	-0.854133	0
21	BPK026_I0	BPK026_I2_21_75_A	1.7778	1.8572	0.0794	-0.0794	-0.0836201	-0.0751799	7.72799e-298
22	BPK026_I0	BPK026_I2_21_75_A	2.8888	3.4286	0.5398	-0.5398	-0.547225	-0.532375	0
23	BPK026_I0	BPK026_I2_21_75_A	3.1112	4	0.8888	-0.8888	-0.892834	-0.884766	0
24	BPK026_I0	BPK026_I2_21_75_A	1.7778	1.8572	0.0794	-0.0794	-0.0834932	-0.0753068	1.89e-316
25	BPK026_I0	BPK026_I2_21_75_A	2	1.8572	0.1428	0.1428	0.140415	0.145185	1
26	BPK026_I0	BPK026_I2_21_75_A	3.1112	3.7142	0.603	-0.603	-0.606095	-0.599905	0
27	BPK026_I0	BPK026_I2_21_75_A	1.7778	1.8572	0.0794	-0.0794	-0.0824659	-0.0763341	0
28	BPK026_I0	BPK026_I2_21_75_A	2	1.8572	0.1428	0.1428	0.140335	0.145265	1
29	BPK026_I0	BPK026_I2_21_75_A	2	1.8572	0.1428	0.1428	0.14063	0.14497	1
30	BPK026_I0	BPK026_I2_21_75_A	2	1.8572	0.1428	0.1428	0.140765	0.144835	1
31	BPK026_I0	BPK026_I2_21_75_A	4	4.8572	0.8572	-0.8572	-0.863495	-0.850905	0
32	BPK026_I0	BPK026_I2_21_75_A	2	2.8572	0.8572	-0.8572	-0.859163	-0.855237	0
33	BPK026_I0	BPK026_I2_21_75_A	2	2.2858	0.2858	-0.2858	-0.28783	-0.28377	0
34	BPK026_I0	BPK026_I2_21_75_A	2	1.8572	0.1428	0.1428	0.140697	0.144903	1
35	BPK026_I0	BPK026_I2_21_75_A	2.8888	1.8572	1.0316	1.0316	1.02896	1.03424	1
36	BPK026_I0	BPK026_I2_21_75_A	2	1.8572	0.1428	0.1428	0.141193	0.144407	1
1	BPK026_I0	BPK026_I3_43_5_A	1.7778	3.3914	1.6136	-1.6136	-1.61834	-1.60886	0
2	BPK026_I0	BPK026_I3_43_5_A	1.7778	1.7826	0.0048	-0.0048	-0.00891606	-0.000683943	0.0111376
3	BPK026_I0	BPK026_I3_43_5_A	1.7778	1.7826	0.0048	-0.0048	-0.0084081	-0.0011919	0.00456141
4	BPK026_I0	BPK026_I3_43_5_A	2.4444	2.7826	0.3382	-0.3382	-0.342632	-0.333768	0
5	BPK026_I0	BPK026_I3_43_5_A	1.7778	3.6086	1.8308	-1.8308	-1.83443	-1.82717	0
6	BPK026_I0	BPK026_I3_43_5_A	2	3.5218	1.5218	-1.5218	-1.52922	-1.51438	0
7	BPK026_I0	BPK026_I3_43_5_A	1.7778	1.9566	0.1788	-0.1788	-0.182272	-0.175328	0
8	BPK026_I0	BPK026_I3_43_5_A	2	2.9566	0.9566	-0.9566	-0.961586	-0.951614	0
9	BPK026_I0	BPK026_I3_43_5_A	3.1112	2.7826	0.3286	0.3286	0.324676	0.332524	1
10	BPK026_I0	BPK026_I3_43_5_A	1.7778	1.826	0.0482	-0.0482	-0.0527655	-0.0436345	2.12019e-95
11	BPK026_I0	BPK026_I3_43_5_A	2.8888	2.826	0.0628	0.0628	0.0567782	0.0688218	1
12	BPK026_I0	BPK026_I3_43_5_A	2	1.913	0.087	0.087	0.0816127	0.0923873	1
13	BPK026_I0	BPK026_I3_43_5_A	2	3.6956	1.6956	-1.6956	-1.69886	-1.69234	0
14	BPK026_I0	BPK026_I3_43_5_A	2	2.7392	0.7392	-0.7392	-0.743148	-0.735252	0
15	BPK026_I0	BPK026_I3_43_5_A	2.6666	1.9566	0.71	0.71	0.70557	0.71443	1
16	BPK026_I0	BPK026_I3_43_5_A	1.7778	1.9566	0.1788	-0.1788	-0.181868	-0.175732	0
17	BPK026_I0	BPK026_I3_43_5_A	2	1.8696	0.1304	0.1304	0.127022	0.133778	1
18	BPK026_I0	BPK026_I3_43_5_A	1.3334	2.087	0.7536	-0.7536	-0.756339	-0.750861	0
19	BPK026_I0	BPK026_I3_43_5_A	1.7778	1.826	0.0482	-0.0482	-0.0506154	-0.0457846	0
20	BPK026_I0	BPK026_I3_43_5_A	2	2.826	0.826	-0.826	-0.828488	-0.823512	0
21	BPK026_I0	BPK026_I3_43_5_A	1.7778	1.826	0.0482	-0.0482	-0.0516584	-0.0447416	1.52365e-164
22	BPK026_I0	BPK026_I3_43_5_A	2.8888	2.826	0.0628	0.0628	0.0567494	0.0688506	1
23	BPK026_I0	BPK026_I3_43_5_A	3.1112	3.3914	0.2802	-0.2802	-0.283337	-0.277063	0
24	BPK026_I0	BPK026_I3_43_5_A	1.7778	1.8696	0.0918	-0.0918	-0.09522	-0.08838	0
25	BPK026_I0	BPK026_I3_43_5_A	2	2.174	0.174	-0.174	-0.176125	-0.171875	0
26	BPK026_I0	BPK026_I3_43_5_A	3.1112	3.6956	0.5844	-0.5844	-0.587043	-0.581757	0
27	BPK026_I0	BPK026_I3_43_5_A	1.7778	1.826	0.0482	-0.0482	-0.051023	-0.045377	9.54856e-246
28	BPK026_I0	BPK026_I3_43_5_A	2	2	0	0	-0.00226211	0.00226211	0.5
29	BPK026_I0	BPK026_I3_43_5_A	2	1.913	0.087	0.087	0.0850736	0.0889264	1
30	BPK026_I0	BPK026_I3_43_5_A	2	1.8696	0.1304	0.1304	0.128656	0.132144	1
31	BPK026_I0	BPK026_I3_43_5_A	4	4.826	0.826	-0.826	-0.831299	-0.820701	0
32	BPK026_I0	BPK026_I3_43_5_A	2	2.7826	0.7826	-0.7826	-0.784266	-0.780934	0
33	BPK026_I0	BPK026_I3_43_5_A	2	1.8696	0.1304	0.1304	0.128746	0.132054	1
34	BPK026_I0	BPK026_I3_43_5_A	2	1.826	0.174	0.174	0.172106	0.175894	1
35	BPK026_I0	BPK026_I3_43_5_A	2.8888	1.8696	1.0192	1.0192	1.01687	1.02153	1
36	BPK026_I0	BPK026_I3_43_5_A	2	1.826	0.174	0.174	0.172638	0.175362	1
1	BPK026_I0	BPK026_I1_10_93_B	1.7778	2.8	1.0222	-1.0222	-1.02726	-1.01714	0
2	BPK026_I0	BPK026_I1_10_93_B	1.7778	1.7334	0.0444	0.0444	0.0401104	0.0486896	1
3	BPK026_I0	BPK026_I1_10_93_B	1.7778	1.7334	0.0444	0.0444	0.040448	0.048352	1
4	BPK026_I0	BPK026_I1_10_93_B	2.4444	2	0.4444	0.4444	0.439941	0.448859	1
5	BPK026_I0	BPK026_I1_10_93_B	1.7778	2.2666	0.4888	-0.4888	-0.492156	-0.485444	0
6	BPK026_I0	BPK026_I1_10_93_B	2	2.8	0.8	-0.8	-0.805764	-0.794236	0
7	BPK026_I0	BPK026_I1_10_93_B	1.7778	2.4	0.6222	-0.6222	-0.625938	-0.618462	0
8	BPK026_I0	BPK026_I1_10_93_B	2	2.9334	0.9334	-0.9334	-0.93867	-0.92813	0
9	BPK026_I0	BPK026_I1_10_93_B	3.1112	2.8	0.3112	0.3112	0.30737	0.31503	1
10	BPK026_I0	BPK026_I1_10_93_B	1.7778	2.4	0.6222	-0.6222	-0.627605	-0.616795	0
11	BPK026_I0	BPK026_I1_10_93_B	2.8888	2.2666	0.6222	0.6222	0.616196	0.628204	1
12	BPK026_I0	BPK026_I1_10_93_B	2	1.8666	0.1334	0.1334	0.128045	0.138755	1
13	BPK026_I0	BPK026_I1_10_93_B	2	2.9334	0.9334	-0.9334	-0.936514	-0.930286	0
14	BPK026_I0	BPK026_I1_10_93_B	2	2.1334	0.1334	-0.1334	-0.137486	-0.129314	0
15	BPK026_I0	BPK026_I1_10_93_B	2.6666	1.7334	0.9332	0.9332	0.929222	0.937178	1
16	BPK026_I0	BPK026_I1_10_93_B	1.7778	1.8666	0.0888	-0.0888	-0.0920386	-0.0855614	0
17	BPK026_I0	BPK026_I1_10_93_B	2	1.8666	0.1334	0.1334	0.129933	0.136867	1
18	BPK026_I0	BPK026_I1_10_93_B	1.3334	2	0.6666	-0.6666	-0.669419	-0.663781	0
19	BPK026_I0	BPK026_I1_10_93_B	1.7778	1.7334	0.0444	0.0444	0.0419027	0.0468973	1
20	BPK026_I0	BPK026_I1_10_93_B	2	2.9334	0.9334	-0.9334	-0.936147	-0.930653	0
21	BPK026_I0	BPK026_I1_10_93_B	1.7778	1.8666	0.0888	-0.0888	-0.0926321	-0.0849679	0
22	BPK026_I0	BPK026_I1_10_93_B	2.8888	2.1334	0.7554	0.7554	0.749776	0.761024	1
23	BPK026_I0	BPK026_I1_10_93_B	3.1112	3.7334	0.6222	-0.6222	-0.625692	-0.618708	0
24	BPK026_I0	BPK026_I1_10_93_B	1.7778	1.8666	0.0888	-0.0888	-0.0926341	-0.0849659	0
25	BPK026_I0	BPK026_I1_10_93_B	2	1.8666	0.1334	0.1334	0.131081	0.135719	1
26	BPK026_I0	BPK026_I1_10_93_B	3.1112	3.7334	0.6222	-0.6222	-0.62502	-0.61938	0
27	BPK026_I0	BPK026_I1_10_93_B	1.7778	1.8666	0.0888	-0.0888	-0.091908	-0.085692	0
28	BPK026_I0	BPK026_I1_10_93_B	2	1.8666	0.1334	0.1334	0.131006	0.135794	1
29	BPK026_I0	BPK026_I1_10_93_B	2	1.8666	0.1334	0.1334	0.131301	0.135499	1
30	BPK026_I0	BPK026_I1_10_93_B	2	1.8666	0.1334	0.1334	0.131557	0.135243	1
31	BPK026_I0	BPK026_I1_10_93_B	4	4.6666	0.6666	-0.6666	-0.672082	-0.661118	0
32	BPK026_I0	BPK026_I1_10_93_B	2	2.8	0.8	-0.8	-0.801879	-0.798121	0
33	BPK026_I0	BPK026_I1_10_93_B	2	1.8666	0.1334	0.1334	0.131599	0.135201	1
34	BPK026_I0	BPK026_I1_10_93_B	2	1.8666	0.1334	0.1334	0.131278	0.135522	1
35	BPK026_I0	BPK026_I1_10_93_B	2.8888	1.8666	1.0222	1.0222	1.01973	1.02467	1
36	BPK026_I0	BPK026_I1_10_93_B	2	1.8666	0.1334	0.1334	0.131995	0.134805	1
1	BPK026_I0	BPK026_I2_21_75_B	1.7778	2.75	0.9722	-0.9722	-0.977785	-0.966615	0
2	BPK026_I0	BPK026_I2_21_75_B	1.7778	1.5	0.2778	0.2778	0.272954	0.282646	1
3	BPK026_I0	BPK026_I2_21_75_B	1.7778	1.75	0.0278	0.0278	0.0227258	0.0328742	1
4	BPK026_I0	BPK026_I2_21_75_B	2.4444	2.25	0.1944	0.1944	0.189301	0.199499	1
5	BPK026_I0	BPK026_I2_21_75_B	1.7778	2.25	0.4722	-0.4722	-0.475913	-0.468487	0
6	BPK026_I0	BPK026_I2_21_75_B	2	3.5	1.5	-1.5	-1.50714	-1.49286	0
7	BPK026_I0	BPK026_I2_21_75_B	1.7778	2.25	0.4722	-0.4722	-0.477089	-0.467311	0
8	BPK026_I0	BPK026_I2_21_75_B	2	4	2	-2	-2.00708	-1.99292	0
9	BPK026_I0	BPK026_I2_21_75_B	3.1112	2.5	0.6112	0.6112	0.606184	0.616216	1
10	BPK026_I0	BPK026_I2_21_75_B	1.7778	2.25	0.4722	-0.4722	-0.478094	-0.466306	0
11	BPK026_I0	BPK026_I2_21_75_B	2.8888	2.75	0.1388	0.1388	0.131647	0.145953	1
12	BPK026_I0	BPK026_I2_21_75_B	2	2	0	0	-0.00602953	0.00602953	0.5
13	BPK026_I0	BPK026_I2_21_75_B	2	3.25	1.25	-1.25	-1.25419	-1.24581	0
14	BPK026_I0	BPK026_I2_21_75_B	2	2	0	0	-0.00456508	0.00456508	0.5
15	BPK026_I0	BPK026_I2_21_75_B	2.6666	1.75	0.9166	0.9166	0.911632	0.921568	1
16	BPK026_I0	BPK026_I2_21_75_B	1.7778	2	0.2222	-0.2222	-0.226423	-0.217977	0
17	BPK026_I0	BPK026_I2_21_75_B	2	1.75	0.25	0.25	0.245717	0.254283	1
18	BPK026_I0	BPK026_I2_21_75_B	1.3334	2.5	1.1666	-1.1666	-1.17031	-1.16289	0
19	BPK026_I0	BPK026_I2_21_75_B	1.7778	1.75	0.0278	0.0278	0.0248096	0.0307904	1
20	BPK026_I0	BPK026_I2_21_75_B	2	3.5	1.5	-1.5	-1.50354	-1.49646	0
21	BPK026_I0	BPK026_I2_21_75_B	1.7778	1.75	0.0278	0.0278	0.0233548	0.0322452	1
22	BPK026_I0	BPK026_I2_21_75_B	2.8888	2.25	0.6388	0.6388	0.632475	0.645125	1
23	BPK026_I0	BPK026_I2_21_75_B	3.1112	4.25	1.1388	-1.1388	-1.14304	-1.13456	0
24	BPK026_I0	BPK026_I2_21_75_B	1.7778	1.75	0.0278	0.0278	0.0235337	0.0320663	1
25	BPK026_I0	BPK026_I2_21_75_B	2	1.75	0.25	0.25	0.247275	0.252725	1
26	BPK026_I0	BPK026_I2_21_75_B	3.1112	3.75	0.6388	-0.6388	-0.642031	-0.635569	0
27	BPK026_I0	BPK026_I2_21_75_B	1.7778	1.75	0.0278	0.0278	0.0245948	0.0310052	1
28	BPK026_I0	BPK026_I2_21_75_B	2	1.75	0.25	0.25	0.247414	0.252586	1
29	BPK026_I0	BPK026_I2_21_75_B	2	2	0	0	-0.00235078	0.00235078	0.5
30	BPK026_I0	BPK026_I2_21_75_B	2	1.75	0.25	0.25	0.247837	0.252163	1
31	BPK026_I0	BPK026_I2_21_75_B	4	5.75	1.75	-1.75	-1.75693	-1.74307	0
32	BPK026_I0	BPK026_I2_21_75_B	2	2.75	0.75	-0.75	-0.752079	-0.747921	0
33	BPK026_I0	BPK026_I2_21_75_B	2	1.75	0.25	0.25	0.24801	0.25199	1
34	BPK026_I0	BPK026_I2_21_75_B	2	1.75	0.25	0.25	0.247782	0.252218	1
35	BPK026_I0	BPK026_I2_21_75_B	2.8888	2	0.8888	0.8888	0.885828	0.891772	1
36	BPK026_I0	BPK026_I2_21_75_B	2	2	0	0	-0.00178873	0.00178873	0.5
1	BPK026_I0	BPK026_I3_43_5_B	1.7778	2.2	0.4222	-0.4222	-0.42704	-0.41736	0
2	BPK026_I0	BPK026_I3_43_5_B	1.7778	1.4	0.3778	0.3778	0.373412	0.382188	1
3	BPK026_I0	BPK026_I3_43_5_B	1.7778	1.4	0.3778	0.3778	0.373829	0.381771	1
4	BPK026_I0	BPK026_I3_43_5_B	2.4444	1.6	0.8444	0.8444	0.839837	0.848963	1
5	BPK026_I0	BPK026_I3_43_5_B	1.7778	2	0.2222	-0.2222	-0.225526	-0.218874	0
6	BPK026_I0	BPK026_I3_43_5_B	2	3.6	1.6	-1.6	-1.60702	-1.59298	0
7	BPK026_I0	BPK026_I3_43_5_B	1.7778	2.8	1.0222	-1.0222	-1.02659	-1.01781	0
8	BPK026_I0	BPK026_I3_43_5_B	2	4.2	2.2	-2.2	-2.20666	-2.19334	0
9	BPK026_I0	BPK026_I3_43_5_B	3.1112	2.4	0.7112	0.7112	0.706937	0.715463	1
10	BPK026_I0	BPK026_I3_43_5_B	1.7778	2.4	0.6222	-0.6222	-0.628068	-0.616332	0
11	BPK026_I0	BPK026_I3_43_5_B	2.8888	2.8	0.0888	0.0888	0.0818646	0.0957354	1
12	BPK026_I0	BPK026_I3_43_5_B	2	1.6	0.4	0.4	0.394713	0.405287	1
13	BPK026_I0	BPK026_I3_43_5_B	2	2.8	0.8	-0.8	-0.803591	-0.796409	0
14	BPK026_I0	BPK026_I3_43_5_B	2	1.6	0.4	0.4	0.395837	0.404163	1
15	BPK026_I0	BPK026_I3_43_5_B	2.6666	1.6	1.0666	1.0666	1.06204	1.07116	1
16	BPK026_I0	BPK026_I3_43_5_B	1.7778	1.6	0.1778	0.1778	0.174273	0.181327	1
17	BPK026_I0	BPK026_I3_43_5_B	2	1.6	0.4	0.4	0.396157	0.403843	1
18	BPK026_I0	BPK026_I3_43_5_B	1.3334	2.6	1.2666	-1.2666	-1.26989	-1.26331	0
19	BPK026_I0	BPK026_I3_43_5_B	1.7778	1.6	0.1778	0.1778	0.175121	0.180479	1
20	BPK026_I0	BPK026_I3_43_5_B	2	3.2	1.2	-1.2	-1.20308	-1.19692	0
21	BPK026_I0	BPK026_I3_43_5_B	1.7778	1.6	0.1778	0.1778	0.173777	0.181823	1
22	BPK026_I0	BPK026_I3_43_5_B	2.8888	1.8	1.0888	1.0888	1.08315	1.09445	1
23	BPK026_I0	BPK026_I3_43_5_B	3.1112	3.8	0.6888	-0.6888	-0.692536	-0.685064	0
24	BPK026_I0	BPK026_I3_43_5_B	1.7778	1.6	0.1778	0.1778	0.17386	0.18174	1
25	BPK026_I0	BPK026_I3_43_5_B	2	2	0	0	-0.0024752	0.0024752	0.5
26	BPK026_I0	BPK026_I3_43_5_B	3.1112	3.6	0.4888	-0.4888	-0.491949	-0.485651	0
27	BPK026_I0	BPK026_I3_43_5_B	1.7778	1.6	0.1778	0.1778	0.174725	0.180875	1
28	BPK026_I0	BPK026_I3_43_5_B	2	2	0	0	-0.00261586	0.00261586	0.5
29	BPK026_I0	BPK026_I3_43_5_B	2	2	0	0	-0.00234468	0.00234468	0.5
30	BPK026_I0	BPK026_I3_43_5_B	2	1.6	0.4	0.4	0.398047	0.401953	1
31	BPK026_I0	BPK026_I3_43_5_B	4	5.8	1.8	-1.8	-1.80668	-1.79332	0
32	BPK026_I0	BPK026_I3_43_5_B	2	2.6	0.6	-0.6	-0.602108	-0.597892	0
33	BPK026_I0	BPK026_I3_43_5_B	2	1.6	0.4	0.4	0.398204	0.401796	1
34	BPK026_I0	BPK026_I3_43_5_B	2	1.6	0.4	0.4	0.397914	0.402086	1
35	BPK026_I0	BPK026_I3_43_5_B	2.8888	1.6	1.2888	1.2888	1.28621	1.29139	1
36	BPK026_I0	BPK026_I3_43_5_B	2	1.6	0.4	0.4	0.398479	0.401521	1
1	BPK026_I0	BPK026_I4_87_5_B	1.7778	2.5454	0.7676	-0.7676	-0.772693	-0.762507	0
2	BPK026_I0	BPK026_I4_87_5_B	1.7778	1.6364	0.1414	0.1414	0.136745	0.146055	1
3	BPK026_I0	BPK026_I4_87_5_B	1.7778	1.6364	0.1414	0.1414	0.13675	0.14605	1
4	BPK026_I0	BPK026_I4_87_5_B	2.4444	2.1818	0.2626	0.2626	0.257795	0.267405	1
5	BPK026_I0	BPK026_I4_87_5_B	1.7778	1.8182	0.0404	-0.0404	-0.0439476	-0.0368524	1.26249e-110
6	BPK026_I0	BPK026_I4_87_5_B	2	3.4546	1.4546	-1.4546	-1.46205	-1.44715	0
7	BPK026_I0	BPK026_I4_87_5_B	1.7778	2.7272	0.9494	-0.9494	-0.954097	-0.944703	0
8	BPK026_I0	BPK026_I4_87_5_B	2	4.909	2.909	-2.909	-2.91675	-2.90125	0
9	BPK026_I0	BPK026_I4_87_5_B	3.1112	2.7272	0.384	0.384	0.379649	0.388351	1
10	BPK026_I0	BPK026_I4_87_5_B	1.7778	2.7272	0.9494	-0.9494	-0.955854	-0.942946	0
11	BPK026_I0	BPK026_I4_87_5_B	2.8888	3.091	0.2022	-0.2022	-0.209427	-0.194973	0
12	BPK026_I0	BPK026_I4_87_5_B	2	1.2728	0.7272	0.7272	0.722238	0.732162	1
13	BPK026_I0	BPK026_I4_87_5_B	2	2.909	0.909	-0.909	-0.912728	-0.905272	0
14	BPK026_I0	BPK026_I4_87_5_B	2	1.8182	0.1818	0.1818	0.177685	0.185915	1
15	BPK026_I0	BPK026_I4_87_5_B	2.6666	1.8182	0.8484	0.8484	0.843961	0.852839	1
16	BPK026_I0	BPK026_I4_87_5_B	1.7778	1.8182	0.0404	-0.0404	-0.0440792	-0.0367208	5.07204e-103
17	BPK026_I0	BPK026_I4_87_5_B	2	1.8182	0.1818	0.1818	0.178029	0.185571	1
18	BPK026_I0	BPK026_I4_87_5_B	1.3334	2.909	1.5756	-1.5756	-1.57905	-1.57215	0
19	BPK026_I0	BPK026_I4_87_5_B	1.7778	1.8182	0.0404	-0.0404	-0.0432778	-0.0375222	6.51559e-167
20	BPK026_I0	BPK026_I4_87_5_B	2	4	2	-2	-2.00359	-1.99641	0
21	BPK026_I0	BPK026_I4_87_5_B	1.7778	1.8182	0.0404	-0.0404	-0.0445892	-0.0362108	5.67476e-80
22	BPK026_I0	BPK026_I4_87_5_B	2.8888	1.8182	1.0706	1.0706	1.0649	1.0763	1
23	BPK026_I0	BPK026_I4_87_5_B	3.1112	4	0.8888	-0.8888	-0.892625	-0.884975	0
24	BPK026_I0	BPK026_I4_87_5_B	1.7778	2	0.2222	-0.2222	-0.226529	-0.217871	0
25	BPK026_I0	BPK026_I4_87_5_B	2	2.1818	0.1818	-0.1818	-0.184459	-0.179141	0
26	BPK026_I0	BPK026_I4_87_5_B	3.1112	3.8182	0.707	-0.707	-0.710273	-0.703727	0
27	BPK026_I0	BPK026_I4_87_5_B	1.7778	1.8182	0.0404	-0.0404	-0.0436841	-0.0371159	9.94452e-129
28	BPK026_I0	BPK026_I4_87_5_B	2	2	0	0	-0.00253655	0.00253655	0.5
29	BPK026_I0	BPK026_I4_87_5_B	2	2	0	0	-0.00223036	0.00223036	0.5
30	BPK026_I0	BPK026_I4_87_5_B	2	1.8182	0.1818	0.1818	0.179717	0.183883	1
31	BPK026_I0	BPK026_I4_87_5_B	4	5.091	1.091	-1.091	-1.09738	-1.08462	0
32	BPK026_I0	BPK026_I4_87_5_B	2	2.909	0.909	-0.909	-0.911006	-0.906994	0
33	BPK026_I0	BPK026_I4_87_5_B	2	1.8182	0.1818	0.1818	0.179884	0.183716	1
34	BPK026_I0	BPK026_I4_87_5_B	2	1.8182	0.1818	0.1818	0.179612	0.183988	1
35	BPK026_I0	BPK026_I4_87_5_B	2.8888	1.8182	1.0706	1.0706	1.06792	1.07328	1
36	BPK026_I0	BPK026_I4_87_5_B	2	1.8182	0.1818	0.1818	0.180309	0.183291	1
1	BPK026_I0	BPK026_I5_175_B	1.7778	2.6666	0.8888	-0.8888	-0.893663	-0.883937	0
2	BPK026_I0	BPK026_I5_175_B	1.7778	1.8334	0.0556	-0.0556	-0.0600071	-0.0511929	3.10879e-135
3	BPK026_I0	BPK026_I5_175_B	1.7778	1.8334	0.0556	-0.0556	-0.0598355	-0.0513645	3.27002e-146
4	BPK026_I0	BPK026_I5_175_B	2.4444	2	0.4444	0.4444	0.439789	0.449011	1
5	BPK026_I0	BPK026_I5_175_B	1.7778	1.8334	0.0556	-0.0556	-0.0589624	-0.0522376	1.37335e-230
6	BPK026_I0	BPK026_I5_175_B	2	3.8334	1.8334	-1.8334	-1.84012	-1.82668	0
7	BPK026_I0	BPK026_I5_175_B	1.7778	3	1.2222	-1.2222	-1.22662	-1.21778	0
8	BPK026_I0	BPK026_I5_175_B	2	4.8334	2.8334	-2.8334	-2.84016	-2.82664	0
9	BPK026_I0	BPK026_I5_175_B	3.1112	2.8334	0.2778	0.2778	0.273618	0.281982	1
10	BPK026_I0	BPK026_I5_175_B	1.7778	2.8334	1.0556	-1.0556	-1.06145	-1.04975	0
11	BPK026_I0	BPK026_I5_175_B	2.8888	3	0.1112	-0.1112	-0.117956	-0.104444	1.6234e-228
12	BPK026_I0	BPK026_I5_175_B	2	1.1666	0.8334	0.8334	0.828586	0.838214	1
13	BPK026_I0	BPK026_I5_175_B	2	2.8334	0.8334	-0.8334	-0.836903	-0.829897	0
14	BPK026_I0	BPK026_I5_175_B	2	1.8334	0.1666	0.1666	0.162506	0.170694	1
15	BPK026_I0	BPK026_I5_175_B	2.6666	1.8334	0.8332	0.8332	0.82891	0.83749	1
16	BPK026_I0	BPK026_I5_175_B	1.7778	1.8334	0.0556	-0.0556	-0.059052	-0.052148	6.06623e-219
17	BPK026_I0	BPK026_I5_175_B	2	2	0	0	-0.00380507	0.00380507	0.5
18	BPK026_I0	BPK026_I5_175_B	1.3334	3	1.6666	-1.6666	-1.66993	-1.66327	0
19	BPK026_I0	BPK026_I5_175_B	1.7778	2	0.2222	-0.2222	-0.224955	-0.219445	0
20	BPK026_I0	BPK026_I5_175_B	2	3.6666	1.6666	-1.6666	-1.66968	-1.66352	0
21	BPK026_I0	BPK026_I5_175_B	1.7778	1.8334	0.0556	-0.0556	-0.059586	-0.051614	8.08039e-165
22	BPK026_I0	BPK026_I5_175_B	2.8888	2	0.8888	0.8888	0.883195	0.894405	1
23	BPK026_I0	BPK026_I5_175_B	3.1112	4.1666	1.0554	-1.0554	-1.05909	-1.05171	0
24	BPK026_I0	BPK026_I5_175_B	1.7778	1.8334	0.0556	-0.0556	-0.0594954	-0.0517046	1.80388e-172
25	BPK026_I0	BPK026_I5_175_B	2	2.1666	0.1666	-0.1666	-0.169147	-0.164053	0
26	BPK026_I0	BPK026_I5_175_B	3.1112	3.8334	0.7222	-0.7222	-0.725111	-0.719289	0
27	BPK026_I0	BPK026_I5_175_B	1.7778	1.8334	0.0556	-0.0556	-0.0587934	-0.0524066	1.84031e-255
28	BPK026_I0	BPK026_I5_175_B	2	2	0	0	-0.00261844	0.00261844	0.5
29	BPK026_I0	BPK026_I5_175_B	2	2.1666	0.1666	-0.1666	-0.168756	-0.164444	0
30	BPK026_I0	BPK026_I5_175_B	2	1.8334	0.1666	0.1666	0.164608	0.168592	1
31	BPK026_I0	BPK026_I5_175_B	4	5	1	-1	-1.00596	-0.994043	0
32	BPK026_I0	BPK026_I5_175_B	2	2.8334	0.8334	-0.8334	-0.835315	-0.831485	0
33	BPK026_I0	BPK026_I5_175_B	2	2	0	0	-0.00186257	0.00186257	0.5
34	BPK026_I0	BPK026_I5_175_B	2	1.8334	0.1666	0.1666	0.164415	0.168785	1
35	BPK026_I0	BPK026_I5_175_B	2.8888	1.8334	1.0554	1.0554	1.05281	1.05799	1
36	BPK026_I0	BPK026_I5_175_B	2	1.8334	0.1666	0.1666	0.165067	0.168133	1
1	BPK026_I0	BPK026_I6_350_B	1.7778	2.2858	0.508	-0.508	-0.514093	-0.501907	0
2	BPK026_I0	BPK026_I6_350_B	1.7778	1.7142	0.0636	0.0636	0.0580768	0.0691232	1
3	BPK026_I0	BPK026_I6_350_B	1.7778	1.7142	0.0636	0.0636	0.0583752	0.0688248	1
4	BPK026_I0	BPK026_I6_350_B	2.4444	2	0.4444	0.4444	0.438881	0.449919	1
5	BPK026_I0	BPK026_I6_350_B	1.7778	2	0.2222	-0.2222	-0.226284	-0.218116	0
6	BPK026_I0	BPK026_I6_350_B	2	2.8572	0.8572	-0.8572	-0.865037	-0.849363	0
7	BPK026_I0	BPK026_I6_350_B	1.7778	3.1428	1.365	-1.365	-1.37073	-1.35927	0
8	BPK026_I0	BPK026_I6_350_B	2	4.8572	2.8572	-2.8572	-2.86664	-2.84776	0
9	BPK026_I0	BPK026_I6_350_B	3.1112	3.1428	0.0316	-0.0316	-0.036934	-0.026266	1.81298e-31
10	BPK026_I0	BPK026_I6_350_B	1.7778	2	0.2222	-0.2222	-0.228216	-0.216184	0
11	BPK026_I0	BPK026_I6_350_B	2.8888	3.1428	0.254	-0.254	-0.262101	-0.245899	0
12	BPK026_I0	BPK026_I6_350_B	2	2	0	0	-0.00611468	0.00611468	0.5
13	BPK026_I0	BPK026_I6_350_B	2	3.1428	1.1428	-1.1428	-1.14749	-1.13811	0
14	BPK026_I0	BPK026_I6_350_B	2	1.1428	0.8572	0.8572	0.853147	0.861253	1
15	BPK026_I0	BPK026_I6_350_B	2.6666	2	0.6666	0.6666	0.661172	0.672028	1
16	BPK026_I0	BPK026_I6_350_B	1.7778	2	0.2222	-0.2222	-0.226259	-0.218141	0
17	BPK026_I0	BPK026_I6_350_B	2	2	0	0	-0.00456863	0.00456863	0.5
18	BPK026_I0	BPK026_I6_350_B	1.3334	3.1428	1.8094	-1.8094	-1.81342	-1.80538	0
19	BPK026_I0	BPK026_I6_350_B	1.7778	2	0.2222	-0.2222	-0.225453	-0.218947	0
20	BPK026_I0	BPK026_I6_350_B	2	4.2858	2.2858	-2.2858	-2.29027	-2.28133	0
21	BPK026_I0	BPK026_I6_350_B	1.7778	2	0.2222	-0.2222	-0.227182	-0.217218	0
22	BPK026_I0	BPK026_I6_350_B	2.8888	2	0.8888	0.8888	0.882639	0.894961	1
23	BPK026_I0	BPK026_I6_350_B	3.1112	7.1428	4.0316	-4.0316	-4.04045	-4.02275	0
24	BPK026_I0	BPK026_I6_350_B	1.7778	2	0.2222	-0.2222	-0.227064	-0.217336	0
25	BPK026_I0	BPK026_I6_350_B	2	3.1428	1.1428	-1.1428	-1.1463	-1.1393	0
26	BPK026_I0	BPK026_I6_350_B	3.1112	4	0.8888	-0.8888	-0.892701	-0.884899	0
27	BPK026_I0	BPK026_I6_350_B	1.7778	2	0.2222	-0.2222	-0.225881	-0.218519	0
28	BPK026_I0	BPK026_I6_350_B	2	2	0	0	-0.00276832	0.00276832	0.5
29	BPK026_I0	BPK026_I6_350_B	2	3.1428	1.1428	-1.1428	-1.14576	-1.13984	0
30	BPK026_I0	BPK026_I6_350_B	2	2	0	0	-0.00234082	0.00234082	0.5
31	BPK026_I0	BPK026_I6_350_B	4	5.4286	1.4286	-1.4286	-1.43595	-1.42125	0
32	BPK026_I0	BPK026_I6_350_B	2	2.2858	0.2858	-0.2858	-0.288051	-0.283549	0
33	BPK026_I0	BPK026_I6_350_B	2	2	0	0	-0.00215958	0.00215958	0.5
34	BPK026_I0	BPK026_I6_350_B	2	2	0	0	-0.00251179	0.00251179	0.5
35	BPK026_I0	BPK026_I6_350_B	2.8888	2	0.8888	0.8888	0.885806	0.891794	1
36	BPK026_I0	BPK026_I6_350_B	2	2	0	0	-0.00166434	0.00166434	0.5
1	BPK026_I0	BPK026_I7_700_B	1.7778	2.7272	0.9494	-0.9494	-0.954526	-0.944274	0
2	BPK026_I0	BPK026_I7_700_B	1.7778	1.8182	0.0404	-0.0404	-0.0450015	-0.0357985	1.19104e-66
3	BPK026_I0	BPK026_I7_700_B	1.7778	1.8182	0.0404	-0.0404	-0.0446255	-0.0361745	1.23337e-78
4	BPK026_I0	BPK026_I7_700_B	2.4444	1.8182	0.6262	0.6262	0.621765	0.630635	1
5	BPK026_I0	BPK026_I7_700_B	1.7778	1.8182	0.0404	-0.0404	-0.0439172	-0.0368828	1.66515e-112
6	BPK026_I0	BPK026_I7_700_B	2	2.7272	0.7272	-0.7272	-0.733291	-0.721109	0
7	BPK026_I0	BPK026_I7_700_B	1.7778	2.909	1.1312	-1.1312	-1.13585	-1.12655	0
8	BPK026_I0	BPK026_I7_700_B	2	4.7272	2.7272	-2.7272	-2.73423	-2.72017	0
9	BPK026_I0	BPK026_I7_700_B	3.1112	2.909	0.2022	0.2022	0.197817	0.206583	1
10	BPK026_I0	BPK026_I7_700_B	1.7778	2	0.2222	-0.2222	-0.227598	-0.216802	0
11	BPK026_I0	BPK026_I7_700_B	2.8888	2.5454	0.3434	0.3434	0.336883	0.349917	1
12	BPK026_I0	BPK026_I7_700_B	2	2	0	0	-0.00570352	0.00570352	0.5
13	BPK026_I0	BPK026_I7_700_B	2	2.909	0.909	-0.909	-0.912702	-0.905298	0
14	BPK026_I0	BPK026_I7_700_B	2	0.909	1.091	1.091	1.08742	1.09458	1
15	BPK026_I0	BPK026_I7_700_B	2.6666	2	0.6666	0.6666	0.6621	0.6711	1
16	BPK026_I0	BPK026_I7_700_B	1.7778	2	0.2222	-0.2222	-0.225899	-0.218501	0
17	BPK026_I0	BPK026_I7_700_B	2	2	0	0	-0.00380145	0.00380145	0.5
18	BPK026_I0	BPK026_I7_700_B	1.3334	3.2728	1.9394	-1.9394	-1.94289	-1.93591	0
19	BPK026_I0	BPK026_I7_700_B	1.7778	1.8182	0.0404	-0.0404	-0.0432236	-0.0375764	2.73024e-173
20	BPK026_I0	BPK026_I7_700_B	2	4	2	-2	-2.00328	-1.99672	0
21	BPK026_I0	BPK026_I7_700_B	1.7778	2	0.2222	-0.2222	-0.226508	-0.217892	0
22	BPK026_I0	BPK026_I7_700_B	2.8888	2	0.8888	0.8888	0.882959	0.894641	1
23	BPK026_I0	BPK026_I7_700_B	3.1112	6.7272	3.616	-3.616	-3.62239	-3.60961	0
24	BPK026_I0	BPK026_I7_700_B	1.7778	2	0.2222	-0.2222	-0.226426	-0.217974	0
25	BPK026_I0	BPK026_I7_700_B	2	2.909	0.909	-0.909	-0.911672	-0.906328	0
26	BPK026_I0	BPK026_I7_700_B	3.1112	3.8182	0.707	-0.707	-0.710041	-0.703959	0
27	BPK026_I0	BPK026_I7_700_B	1.7778	1.8182	0.0404	-0.0404	-0.0436791	-0.0371209	4.12295e-129
28	BPK026_I0	BPK026_I7_700_B	2	2	0	0	-0.00253358	0.00253358	0.5
29	BPK026_I0	BPK026_I7_700_B	2	2	0	0	-0.00223301	0.00223301	0.5
30	BPK026_I0	BPK026_I7_700_B	2	2	0	0	-0.00210863	0.00210863	0.5
31	BPK026_I0	BPK026_I7_700_B	4	4.7272	0.7272	-0.7272	-0.733189	-0.721211	0
32	BPK026_I0	BPK026_I7_700_B	2	2	0	0	-0.00178707	0.00178707	0.5
33	BPK026_I0	BPK026_I7_700_B	2	2	0	0	-0.00194885	0.00194885	0.5
34	BPK026_I0	BPK026_I7_700_B	2	1.8182	0.1818	0.1818	0.179637	0.183963	1
35	BPK026_I0	BPK026_I7_700_B	2.8888	2	0.8888	0.8888	0.886076	0.891524	1
36	BPK026_I0	BPK026_I7_700_B	2	1.8182	0.1818	0.1818	0.180326	0.183274	1
1	BPK026_I0	BPK026_I1_10_93_C	1.7778	2.9412	1.1634	-1.1634	-1.16815	-1.15865	0
2	BPK026_I0	BPK026_I1_10_93_C	1.7778	2.8236	1.0458	-1.0458	-1.05056	-1.04104	0
3	BPK026_I0	BPK026_I1_10_93_C	1.7778	2	0.2222	-0.2222	-0.226121	-0.218279	0
4	BPK026_I0	BPK026_I1_10_93_C	2.4444	2	0.4444	0.4444	0.440082	0.448718	1
5	BPK026_I0	BPK026_I1_10_93_C	1.7778	3.0588	1.281	-1.281	-1.28444	-1.27756	0
6	BPK026_I0	BPK026_I1_10_93_C	2	3.8824	1.8824	-1.8824	-1.88859	-1.87621	0
7	BPK026_I0	BPK026_I1_10_93_C	1.7778	2	0.2222	-0.2222	-0.226056	-0.218344	0
8	BPK026_I0	BPK026_I1_10_93_C	2	2.9412	0.9412	-0.9412	-0.946463	-0.935937	0
9	BPK026_I0	BPK026_I1_10_93_C	3.1112	3.0588	0.0524	0.0524	0.0484073	0.0563927	1
10	BPK026_I0	BPK026_I1_10_93_C	1.7778	2	0.2222	-0.2222	-0.227145	-0.217255	0
11	BPK026_I0	BPK026_I1_10_93_C	2.8888	2.9412	0.0524	-0.0524	-0.058657	-0.046143	7.73091e-61
12	BPK026_I0	BPK026_I1_10_93_C	2	2	0	0	-0.00547269	0.00547269	0.5
13	BPK026_I0	BPK026_I1_10_93_C	2	2.9412	0.9412	-0.9412	-0.944469	-0.937931	0
14	BPK026_I0	BPK026_I1_10_93_C	2	2.8236	0.8236	-0.8236	-0.82803	-0.81917	0
15	BPK026_I0	BPK026_I1_10_93_C	2.6666	2	0.6666	0.6666	0.662554	0.670646	1
16	BPK026_I0	BPK026_I1_10_93_C	1.7778	2	0.2222	-0.2222	-0.225536	-0.218864	0
17	BPK026_I0	BPK026_I1_10_93_C	2	2	0	0	-0.00343971	0.00343971	0.5
18	BPK026_I0	BPK026_I1_10_93_C	1.3334	2.1176	0.7842	-0.7842	-0.787078	-0.781322	0
19	BPK026_I0	BPK026_I1_10_93_C	1.7778	1.8824	0.1046	-0.1046	-0.107141	-0.102059	0
20	BPK026_I0	BPK026_I1_10_93_C	2	3.0588	1.0588	-1.0588	-1.06159	-1.05601	0
21	BPK026_I0	BPK026_I1_10_93_C	1.7778	2	0.2222	-0.2222	-0.226019	-0.218381	0
22	BPK026_I0	BPK026_I1_10_93_C	2.8888	2.1176	0.7712	0.7712	0.765722	0.776678	1
23	BPK026_I0	BPK026_I1_10_93_C	3.1112	3.8824	0.7712	-0.7712	-0.774676	-0.767724	0
24	BPK026_I0	BPK026_I1_10_93_C	1.7778	2	0.2222	-0.2222	-0.225961	-0.218439	0
25	BPK026_I0	BPK026_I1_10_93_C	2	2	0	0	-0.00222906	0.00222906	0.5
26	BPK026_I0	BPK026_I1_10_93_C	3.1112	4	0.8888	-0.8888	-0.89164	-0.88596	0
27	BPK026_I0	BPK026_I1_10_93_C	1.7778	2	0.2222	-0.2222	-0.225321	-0.219079	0
28	BPK026_I0	BPK026_I1_10_93_C	2	2	0	0	-0.00242167	0.00242167	0.5
29	BPK026_I0	BPK026_I1_10_93_C	2	2	0	0	-0.00201127	0.00201127	0.5
30	BPK026_I0	BPK026_I1_10_93_C	2	2	0	0	-0.00189023	0.00189023	0.5
31	BPK026_I0	BPK026_I1_10_93_C	4	4	0	0	-0.00522139	0.00522139	0.5
32	BPK026_I0	BPK026_I1_10_93_C	2	2.9412	0.9412	-0.9412	-0.942986	-0.939414	0
33	BPK026_I0	BPK026_I1_10_93_C	2	2.9412	0.9412	-0.9412	-0.943186	-0.939214	0
34	BPK026_I0	BPK026_I1_10_93_C	2	2	0	0	-0.00210525	0.00210525	0.5
35	BPK026_I0	BPK026_I1_10_93_C	2.8888	2	0.8888	0.8888	0.88632	0.89128	1
36	BPK026_I0	BPK026_I1_10_93_C	2	2	0	0	-0.00134893	0.00134893	0.5
1	BPK026_I0	BPK026_I2_21_75_C	1.7778	2.6956	0.9178	-0.9178	-0.922106	-0.913494	0
2	BPK026_I0	BPK026_I2_21_75_C	1.7778	2.6956	0.9178	-0.9178	-0.922503	-0.913097	0
3	BPK026_I0	BPK026_I2_21_75_C	1.7778	1.4782	0.2996	0.2996	0.296047	0.303153	1
4	BPK026_I0	BPK026_I2_21_75_C	2.4444	2.087	0.3574	0.3574	0.353221	0.361579	1
5	BPK026_I0	BPK026_I2_21_75_C	1.7778	2.087	0.3092	-0.3092	-0.312222	-0.306178	0
6	BPK026_I0	BPK026_I2_21_75_C	2	3.6522	1.6522	-1.6522	-1.65806	-1.64634	0
7	BPK026_I0	BPK026_I2_21_75_C	1.7778	1.4782	0.2996	0.2996	0.296193	0.303007	1
8	BPK026_I0	BPK026_I2_21_75_C	2	2.6956	0.6956	-0.6956	-0.700493	-0.690707	0
9	BPK026_I0	BPK026_I2_21_75_C	3.1112	2.087	1.0242	1.0242	1.02056	1.02784	1
10	BPK026_I0	BPK026_I2_21_75_C	1.7778	1.3914	0.3864	0.3864	0.382059	0.390741	1
11	BPK026_I0	BPK026_I2_21_75_C	2.8888	2.087	0.8018	0.8018	0.796163	0.807437	1
12	BPK026_I0	BPK026_I2_21_75_C	2	1.3914	0.6086	0.6086	0.603785	0.613415	1
13	BPK026_I0	BPK026_I2_21_75_C	2	2.174	0.174	-0.174	-0.176828	-0.171172	0
14	BPK026_I0	BPK026_I2_21_75_C	2	2	0	0	-0.00381012	0.00381012	0.5
15	BPK026_I0	BPK026_I2_21_75_C	2.6666	1.3914	1.2752	1.2752	1.27143	1.27897	1
16	BPK026_I0	BPK026_I2_21_75_C	1.7778	1.3914	0.3864	0.3864	0.383446	0.389354	1
17	BPK026_I0	BPK026_I2_21_75_C	2	1.4782	0.5218	0.5218	0.518585	0.525015	1
18	BPK026_I0	BPK026_I2_21_75_C	1.3334	1.3914	0.058	-0.058	-0.0606436	-0.0553564	0
19	BPK026_I0	BPK026_I2_21_75_C	1.7778	1.3044	0.4734	0.4734	0.471095	0.475705	1
20	BPK026_I0	BPK026_I2_21_75_C	2	2.087	0.087	-0.087	-0.0894578	-0.0845422	0
21	BPK026_I0	BPK026_I2_21_75_C	1.7778	2	0.2222	-0.2222	-0.225832	-0.218568	0
22	BPK026_I0	BPK026_I2_21_75_C	2.8888	1.3914	1.4974	1.4974	1.49244	1.50236	1
23	BPK026_I0	BPK026_I2_21_75_C	3.1112	4	0.8888	-0.8888	-0.892147	-0.885453	0
24	BPK026_I0	BPK026_I2_21_75_C	1.7778	2	0.2222	-0.2222	-0.225823	-0.218577	0
25	BPK026_I0	BPK026_I2_21_75_C	2	1.3914	0.6086	0.6086	0.606533	0.610667	1
26	BPK026_I0	BPK026_I2_21_75_C	3.1112	2.7826	0.3286	0.3286	0.326051	0.331149	1
27	BPK026_I0	BPK026_I2_21_75_C	1.7778	1.826	0.0482	-0.0482	-0.0511213	-0.0452787	1.16262e-229
28	BPK026_I0	BPK026_I2_21_75_C	2	1.3044	0.6956	0.6956	0.693353	0.697847	1
29	BPK026_I0	BPK026_I2_21_75_C	2	1.3044	0.6956	0.6956	0.693789	0.697411	1
30	BPK026_I0	BPK026_I2_21_75_C	2	1.3044	0.6956	0.6956	0.693899	0.697301	1
31	BPK026_I0	BPK026_I2_21_75_C	4	3.913	0.087	0.087	0.0819225	0.0920775	1
32	BPK026_I0	BPK026_I2_21_75_C	2	2	0	0	-0.00161015	0.00161015	0.5
33	BPK026_I0	BPK026_I2_21_75_C	2	2	0	0	-0.00171904	0.00171904	0.5
34	BPK026_I0	BPK026_I2_21_75_C	2	1.826	0.174	0.174	0.171972	0.176028	1
35	BPK026_I0	BPK026_I2_21_75_C	2.8888	1.3044	1.5844	1.5844	1.58215	1.58665	1
36	BPK026_I0	BPK026_I2_21_75_C	2	1.3044	0.6956	0.6956	0.694336	0.696864	1
1	BPK026_I0	BPK026_I3_43_5_C	1.7778	2.4	0.6222	-0.6222	-0.627078	-0.617322	0
2	BPK026_I0	BPK026_I3_43_5_C	1.7778	2.4	0.6222	-0.6222	-0.627494	-0.616906	0
3	BPK026_I0	BPK026_I3_43_5_C	1.7778	1.2	0.5778	0.5778	0.573876	0.581724	1
4	BPK026_I0	BPK026_I3_43_5_C	2.4444	1.8	0.6444	0.6444	0.639801	0.648999	1
5	BPK026_I0	BPK026_I3_43_5_C	1.7778	2	0.2222	-0.2222	-0.225545	-0.218855	0
6	BPK026_I0	BPK026_I3_43_5_C	2	3.4	1.4	-1.4	-1.40671	-1.39329	0
7	BPK026_I0	BPK026_I3_43_5_C	1.7778	1.4	0.3778	0.3778	0.373832	0.381768	1
8	BPK026_I0	BPK026_I3_43_5_C	2	2.6	0.6	-0.6	-0.605601	-0.594399	0
9	BPK026_I0	BPK026_I3_43_5_C	3.1112	2	1.1112	1.1112	1.10673	1.11567	1
10	BPK026_I0	BPK026_I3_43_5_C	1.7778	1.4	0.3778	0.3778	0.372998	0.382602	1
11	BPK026_I0	BPK026_I3_43_5_C	2.8888	2	0.8888	0.8888	0.882609	0.894991	1
12	BPK026_I0	BPK026_I3_43_5_C	2	1.4	0.6	0.6	0.594776	0.605224	1
13	BPK026_I0	BPK026_I3_43_5_C	2	2	0	0	-0.00319188	0.00319188	0.5
14	BPK026_I0	BPK026_I3_43_5_C	2	2	0	0	-0.00430328	0.00430328	0.5
15	BPK026_I0	BPK026_I3_43_5_C	2.6666	1.4	1.2666	1.2666	1.26213	1.27107	1
16	BPK026_I0	BPK026_I3_43_5_C	1.7778	1.4	0.3778	0.3778	0.374216	0.381384	1
17	BPK026_I0	BPK026_I3_43_5_C	2	1.4	0.6	0.6	0.596195	0.603805	1
18	BPK026_I0	BPK026_I3_43_5_C	1.3334	1.6	0.2666	-0.2666	-0.269588	-0.263612	0
19	BPK026_I0	BPK026_I3_43_5_C	1.7778	1.4	0.3778	0.3778	0.375113	0.380487	1
20	BPK026_I0	BPK026_I3_43_5_C	2	2	0	0	-0.00269665	0.00269665	0.5
21	BPK026_I0	BPK026_I3_43_5_C	1.7778	2	0.2222	-0.2222	-0.226575	-0.217825	0
22	BPK026_I0	BPK026_I3_43_5_C	2.8888	1.4	1.4888	1.4888	1.48342	1.49418	1
23	BPK026_I0	BPK026_I3_43_5_C	3.1112	4	0.8888	-0.8888	-0.892831	-0.884769	0
24	BPK026_I0	BPK026_I3_43_5_C	1.7778	2	0.2222	-0.2222	-0.226452	-0.217948	0
25	BPK026_I0	BPK026_I3_43_5_C	2	1.4	0.6	0.6	0.597796	0.602204	1
26	BPK026_I0	BPK026_I3_43_5_C	3.1112	2.8	0.3112	0.3112	0.308315	0.314085	1
27	BPK026_I0	BPK026_I3_43_5_C	1.7778	2	0.2222	-0.2222	-0.225541	-0.218859	0
28	BPK026_I0	BPK026_I3_43_5_C	2	1.4	0.6	0.6	0.597617	0.602383	1
29	BPK026_I0	BPK026_I3_43_5_C	2	1.4	0.6	0.6	0.597907	0.602093	1
30	BPK026_I0	BPK026_I3_43_5_C	2	1.4	0.6	0.6	0.598036	0.601964	1
31	BPK026_I0	BPK026_I3_43_5_C	4	4.2	0.2	-0.2	-0.205903	-0.194097	0
32	BPK026_I0	BPK026_I3_43_5_C	2	2	0	0	-0.00184844	0.00184844	0.5
33	BPK026_I0	BPK026_I3_43_5_C	2	2	0	0	-0.00203817	0.00203817	0.5
34	BPK026_I0	BPK026_I3_43_5_C	2	2	0	0	-0.00231091	0.00231091	0.5
35	BPK026_I0	BPK026_I3_43_5_C	2.8888	1.4	1.4888	1.4888	1.48624	1.49136	1
36	BPK026_I0	BPK026_I3_43_5_C	2	1.4	0.6	0.6	0.598466	0.601534	1
1	BPK026_I0	BPK026_I4_87_5_C	1.7778	2.5	0.7222	-0.7222	-0.726743	-0.717657	0
2	BPK026_I0	BPK026_I4_87_5_C	1.7778	2.5	0.7222	-0.7222	-0.726912	-0.717488	0
3	BPK026_I0	BPK026_I4_87_5_C	1.7778	1.25	0.5278	0.5278	0.524126	0.531474	1
4	BPK026_I0	BPK026_I4_87_5_C	2.4444	1.875	0.5694	0.5694	0.565032	0.573768	1
5	BPK026_I0	BPK026_I4_87_5_C	1.7778	2	0.2222	-0.2222	-0.225443	-0.218957	0
6	BPK026_I0	BPK026_I4_87_5_C	2	3.625	1.625	-1.625	-1.63134	-1.61866	0
7	BPK026_I0	BPK026_I4_87_5_C	1.7778	1.375	0.4028	0.4028	0.399213	0.406387	1
8	BPK026_I0	BPK026_I4_87_5_C	2	2.5	0.5	-0.5	-0.505044	-0.494956	0
9	BPK026_I0	BPK026_I4_87_5_C	3.1112	2	1.1112	1.1112	1.10734	1.11506	1
10	BPK026_I0	BPK026_I4_87_5_C	1.7778	1.25	0.5278	0.5278	0.523381	0.532219	1
11	BPK026_I0	BPK026_I4_87_5_C	2.8888	2	0.8888	0.8888	0.883032	0.894568	1
12	BPK026_I0	BPK026_I4_87_5_C	2	1.375	0.625	0.625	0.62015	0.62985	1
13	BPK026_I0	BPK026_I4_87_5_C	2	2	0	0	-0.00297615	0.00297615	0.5
14	BPK026_I0	BPK026_I4_87_5_C	2	2	0	0	-0.00403673	0.00403673	0.5
15	BPK026_I0	BPK026_I4_87_5_C	2.6666	1.25	1.4166	1.4166	1.41287	1.42033	1
16	BPK026_I0	BPK026_I4_87_5_C	1.7778	1.375	0.4028	0.4028	0.399674	0.405926	1
17	BPK026_I0	BPK026_I4_87_5_C	2	1.375	0.625	0.625	0.621775	0.628225	1
18	BPK026_I0	BPK026_I4_87_5_C	1.3334	1.5	0.1666	-0.1666	-0.169356	-0.163844	0
19	BPK026_I0	BPK026_I4_87_5_C	1.7778	1.25	0.5278	0.5278	0.525385	0.530215	1
20	BPK026_I0	BPK026_I4_87_5_C	2	2	0	0	-0.00247018	0.00247018	0.5
21	BPK026_I0	BPK026_I4_87_5_C	1.7778	2	0.2222	-0.2222	-0.226043	-0.218357	0
22	BPK026_I0	BPK026_I4_87_5_C	2.8888	1.25	1.6388	1.6388	1.63382	1.64378	1
23	BPK026_I0	BPK026_I4_87_5_C	3.1112	4	0.8888	-0.8888	-0.89236	-0.88524	0
24	BPK026_I0	BPK026_I4_87_5_C	1.7778	1.875	0.0972	-0.0972	-0.10095	-0.0934502	0
25	BPK026_I0	BPK026_I4_87_5_C	2	2	0	0	-0.00227182	0.00227182	0.5
26	BPK026_I0	BPK026_I4_87_5_C	3.1112	2.625	0.4862	0.4862	0.48361	0.48879	1
27	BPK026_I0	BPK026_I4_87_5_C	1.7778	1.875	0.0972	-0.0972	-0.100331	-0.0940685	0
28	BPK026_I0	BPK026_I4_87_5_C	2	1.375	0.625	0.625	0.622687	0.627313	1
29	BPK026_I0	BPK026_I4_87_5_C	2	1.25	0.75	0.75	0.748111	0.751889	1
30	BPK026_I0	BPK026_I4_87_5_C	2	1.25	0.75	0.75	0.748227	0.751773	1
31	BPK026_I0	BPK026_I4_87_5_C	4	4	0	0	-0.00523208	0.00523208	0.5
32	BPK026_I0	BPK026_I4_87_5_C	2	2	0	0	-0.00169528	0.00169528	0.5
33	BPK026_I0	BPK026_I4_87_5_C	2	2	0	0	-0.00177649	0.00177649	0.5
34	BPK026_I0	BPK026_I4_87_5_C	2	2	0	0	-0.0020973	0.0020973	0.5
35	BPK026_I0	BPK026_I4_87_5_C	2.8888	1.25	1.6388	1.6388	1.63651	1.64109	1
36	BPK026_I0	BPK026_I4_87_5_C	2	1.25	0.75	0.75	0.748735	0.751265	1
1	BPK026_I0	BPK026_I5_175_C	1.7778	2.5714	0.7936	-0.7936	-0.797855	-0.789345	0
2	BPK026_I0	BPK026_I5_175_C	1.7778	2.6666	0.8888	-0.8888	-0.893353	-0.884247	0
3	BPK026_I0	BPK026_I5_175_C	1.7778	1.3334	0.4444	0.4444	0.440902	0.447898	1
4	BPK026_I0	BPK026_I5_175_C	2.4444	2	0.4444	0.4444	0.440166	0.448634	1
5	BPK026_I0	BPK026_I5_175_C	1.7778	2.0952	0.3174	-0.3174	-0.320509	-0.314291	0
6	BPK026_I0	BPK026_I5_175_C	2	3.619	1.619	-1.619	-1.62488	-1.61312	0
7	BPK026_I0	BPK026_I5_175_C	1.7778	1.3334	0.4444	0.4444	0.441064	0.447736	1
8	BPK026_I0	BPK026_I5_175_C	2	2.6666	0.6666	-0.6666	-0.67156	-0.66164	0
9	BPK026_I0	BPK026_I5_175_C	3.1112	2	1.1112	1.1112	1.10759	1.11481	1
10	BPK026_I0	BPK026_I5_175_C	1.7778	1.3334	0.4444	0.4444	0.440089	0.448711	1
11	BPK026_I0	BPK026_I5_175_C	2.8888	1.9048	0.984	0.984	0.978473	0.989527	1
12	BPK026_I0	BPK026_I5_175_C	2	1.4286	0.5714	0.5714	0.566499	0.576301	1
13	BPK026_I0	BPK026_I5_175_C	2	2	0	0	-0.00278702	0.00278702	0.5
14	BPK026_I0	BPK026_I5_175_C	2	2	0	0	-0.00389242	0.00389242	0.5
15	BPK026_I0	BPK026_I5_175_C	2.6666	1.3334	1.3332	1.3332	1.32948	1.33692	1
16	BPK026_I0	BPK026_I5_175_C	1.7778	1.4286	0.3492	0.3492	0.346157	0.352243	1
17	BPK026_I0	BPK026_I5_175_C	2	1.3334	0.6666	0.6666	0.663486	0.669714	1
18	BPK026_I0	BPK026_I5_175_C	1.3334	1.4286	0.0952	-0.0952	-0.0978873	-0.0925127	0
19	BPK026_I0	BPK026_I5_175_C	1.7778	1.3334	0.4444	0.4444	0.442029	0.446771	1
20	BPK026_I0	BPK026_I5_175_C	2	2	0	0	-0.00240987	0.00240987	0.5
21	BPK026_I0	BPK026_I5_175_C	1.7778	2	0.2222	-0.2222	-0.225844	-0.218556	0
22	BPK026_I0	BPK026_I5_175_C	2.8888	1.3334	1.5554	1.5554	1.55043	1.56037	1
23	BPK026_I0	BPK026_I5_175_C	3.1112	4.1904	1.0792	-1.0792	-1.08254	-1.07586	0
24	BPK026_I0	BPK026_I5_175_C	1.7778	2	0.2222	-0.2222	-0.225849	-0.218551	0
25	BPK026_I0	BPK026_I5_175_C	2	2.0952	0.0952	-0.0952	-0.0974223	-0.0929777	0
26	BPK026_I0	BPK026_I5_175_C	3.1112	2.6666	0.4446	0.4446	0.442088	0.447112	1
27	BPK026_I0	BPK026_I5_175_C	1.7778	2	0.2222	-0.2222	-0.225285	-0.219115	0
28	BPK026_I0	BPK026_I5_175_C	2	1.4286	0.5714	0.5714	0.569152	0.573648	1
29	BPK026_I0	BPK026_I5_175_C	2	1.3334	0.6666	0.6666	0.664749	0.668451	1
30	BPK026_I0	BPK026_I5_175_C	2	1.3334	0.6666	0.6666	0.664857	0.668343	1
31	BPK026_I0	BPK026_I5_175_C	4	4	0	0	-0.00516715	0.00516715	0.5
32	BPK026_I0	BPK026_I5_175_C	2	2	0	0	-0.00165227	0.00165227	0.5
33	BPK026_I0	BPK026_I5_175_C	2	2	0	0	-0.00169997	0.00169997	0.5
34	BPK026_I0	BPK026_I5_175_C	2	1.9048	0.0952	0.0952	0.0931751	0.0972249	1
35	BPK026_I0	BPK026_I5_175_C	2.8888	1.3334	1.5554	1.5554	1.55313	1.55767	1
36	BPK026_I0	BPK026_I5_175_C	2	1.3334	0.6666	0.6666	0.665353	0.667847	1
1	BPK275_I0	BPK275_I1_87_5B	1.6	1.7142	0.1142	-0.1142	-0.118113	-0.110287	0
2	BPK275_I0	BPK275_I1_87_5B	3.2	3.5714	0.3714	-0.3714	-0.378013	-0.364787	0
3	BPK275_I0	BPK275_I1_87_5B	1.6	1.8572	0.2572	-0.2572	-0.262042	-0.252358	0
4	BPK275_I0	BPK275_I1_87_5B	1.6	1.8572	0.2572	-0.2572	-0.26027	-0.25413	0
5	BPK275_I0	BPK275_I1_87_5B	1.6	1.8572	0.2572	-0.2572	-0.260281	-0.254119	0
6	BPK275_I0	BPK275_I1_87_5B	1.6	1.8572	0.2572	-0.2572	-0.261273	-0.253127	0
7	BPK275_I0	BPK275_I1_87_5B	1.8	1.8572	0.0572	-0.0572	-0.0615383	-0.0528617	1.67298e-147
8	BPK275_I0	BPK275_I1_87_5B	3.4	3.5714	0.1714	-0.1714	-0.177933	-0.164867	0
9	BPK275_I0	BPK275_I1_87_5B	2.6	2.8572	0.2572	-0.2572	-0.261918	-0.252482	0
10	BPK275_I0	BPK275_I1_87_5B	1.8	2	0.2	-0.2	-0.20383	-0.19617	0
11	BPK275_I0	BPK275_I1_87_5B	3	3	0	0	-0.00698481	0.00698481	0.5
12	BPK275_I0	BPK275_I1_87_5B	1.8	2	0.2	-0.2	-0.205358	-0.194642	0
13	BPK275_I0	BPK275_I1_87_5B	2.6	2.8572	0.2572	-0.2572	-0.260816	-0.253584	0
14	BPK275_I0	BPK275_I1_87_5B	2.8	2.4286	0.3714	0.3714	0.366566	0.376234	1
15	BPK275_I0	BPK275_I1_87_5B	1.8	1.8572	0.0572	-0.0572	-0.0612066	-0.0531934	1.56587e-172
16	BPK275_I0	BPK275_I1_87_5B	2.8	2.8572	0.0572	-0.0572	-0.0612595	-0.0531405	3.97711e-168
17	BPK275_I0	BPK275_I1_87_5B	1.8	1.8572	0.0572	-0.0572	-0.0606593	-0.0537407	1.33049e-230
18	BPK275_I0	BPK275_I1_87_5B	2	2	0	0	-0.00284828	0.00284828	0.5
19	BPK275_I0	BPK275_I1_87_5B	1.8	1.8572	0.0572	-0.0572	-0.059984	-0.054416	0
20	BPK275_I0	BPK275_I1_87_5B	2	2	0	0	-0.00335741	0.00335741	0.5
21	BPK275_I0	BPK275_I1_87_5B	1.8	2	0.2	-0.2	-0.204386	-0.195614	0
22	BPK275_I0	BPK275_I1_87_5B	2	1.8572	0.1428	0.1428	0.137715	0.147885	1
23	BPK275_I0	BPK275_I1_87_5B	3	3	0	0	-0.00402027	0.00402027	0.5
24	BPK275_I0	BPK275_I1_87_5B	1.8	2	0.2	-0.2	-0.204043	-0.195957	0
25	BPK275_I0	BPK275_I1_87_5B	1.8	2	0.2	-0.2	-0.202223	-0.197777	0
26	BPK275_I0	BPK275_I1_87_5B	2.2	2	0.2	0.2	0.197666	0.202334	1
27	BPK275_I0	BPK275_I1_87_5B	2	2	0	0	-0.00241477	0.00241477	0.5
28	BPK275_I0	BPK275_I1_87_5B	2	2	0	0	-0.00195715	0.00195715	0.5
29	BPK275_I0	BPK275_I1_87_5B	2	2	0	0	-0.00217163	0.00217163	0.5
30	BPK275_I0	BPK275_I1_87_5B	2	2	0	0	-0.00178612	0.00178612	0.5
31	BPK275_I0	BPK275_I1_87_5B	4.2	3.8572	0.3428	0.3428	0.337465	0.348135	1
32	BPK275_I0	BPK275_I1_87_5B	2	2	0	0	-0.00170144	0.00170144	0.5
33	BPK275_I0	BPK275_I1_87_5B	4	3.8572	0.1428	0.1428	0.139918	0.145682	1
34	BPK275_I0	BPK275_I1_87_5B	2	2	0	0	-0.00177609	0.00177609	0.5
35	BPK275_I0	BPK275_I1_87_5B	3	2	1	1	0.997295	1.00271	1
36	BPK275_I0	BPK275_I1_87_5B	2	2	0	0	-0.00233567	0.00233567	0.5
1	BPK275_I0	BPK275_I2_175B	1.6	1.7778	0.1778	-0.1778	-0.181636	-0.173964	0
2	BPK275_I0	BPK275_I2_175B	3.2	3.5556	0.3556	-0.3556	-0.362329	-0.348871	0
3	BPK275_I0	BPK275_I2_175B	1.6	2.4444	0.8444	-0.8444	-0.849298	-0.839502	0
4	BPK275_I0	BPK275_I2_175B	1.6	2.5556	0.9556	-0.9556	-0.959062	-0.952138	0
5	BPK275_I0	BPK275_I2_175B	1.6	2.4444	0.8444	-0.8444	-0.847843	-0.840957	0
6	BPK275_I0	BPK275_I2_175B	1.6	1.8888	0.2888	-0.2888	-0.293046	-0.284554	0
7	BPK275_I0	BPK275_I2_175B	1.8	1.8888	0.0888	-0.0888	-0.0931331	-0.0844669	0
8	BPK275_I0	BPK275_I2_175B	3.4	4.1112	0.7112	-0.7112	-0.717997	-0.704403	0
9	BPK275_I0	BPK275_I2_175B	2.6	2.7778	0.1778	-0.1778	-0.182673	-0.172927	0
10	BPK275_I0	BPK275_I2_175B	1.8	2	0.2	-0.2	-0.203835	-0.196165	0
11	BPK275_I0	BPK275_I2_175B	3	3	0	0	-0.00728233	0.00728233	0.5
12	BPK275_I0	BPK275_I2_175B	1.8	2	0.2	-0.2	-0.205474	-0.194526	0
13	BPK275_I0	BPK275_I2_175B	2.6	2.7778	0.1778	-0.1778	-0.181479	-0.174121	0
14	BPK275_I0	BPK275_I2_175B	2.8	2	0.8	0.8	0.795438	0.804562	1
15	BPK275_I0	BPK275_I2_175B	1.8	1.8888	0.0888	-0.0888	-0.0930612	-0.0845388	0
16	BPK275_I0	BPK275_I2_175B	2.8	2.7778	0.0222	0.0222	0.0181457	0.0262543	1
17	BPK275_I0	BPK275_I2_175B	1.8	1.8888	0.0888	-0.0888	-0.0924845	-0.0851155	0
18	BPK275_I0	BPK275_I2_175B	2	2	0	0	-0.00295855	0.00295855	0.5
19	BPK275_I0	BPK275_I2_175B	1.8	1.8888	0.0888	-0.0888	-0.0916982	-0.0859018	0
20	BPK275_I0	BPK275_I2_175B	2	1.8888	0.1112	0.1112	0.107835	0.114565	1
21	BPK275_I0	BPK275_I2_175B	1.8	1.8888	0.0888	-0.0888	-0.0931508	-0.0844492	0
22	BPK275_I0	BPK275_I2_175B	2	1.8888	0.1112	0.1112	0.105973	0.116427	1
23	BPK275_I0	BPK275_I2_175B	3	3	0	0	-0.00398327	0.00398327	0.5
24	BPK275_I0	BPK275_I2_175B	1.8	2.5556	0.7556	-0.7556	-0.760018	-0.751182	0
25	BPK275_I0	BPK275_I2_175B	1.8	2.1112	0.3112	-0.3112	-0.313386	-0.309014	0
26	BPK275_I0	BPK275_I2_175B	2.2	2.6666	0.4666	-0.4666	-0.469046	-0.464154	0
27	BPK275_I0	BPK275_I2_175B	2	2.7778	0.7778	-0.7778	-0.780429	-0.775171	0
28	BPK275_I0	BPK275_I2_175B	2	2.5556	0.5556	-0.5556	-0.55766	-0.55354	0
29	BPK275_I0	BPK275_I2_175B	2	2	0	0	-0.00214427	0.00214427	0.5
30	BPK275_I0	BPK275_I2_175B	2	1.8888	0.1112	0.1112	0.109462	0.112938	1
31	BPK275_I0	BPK275_I2_175B	4.2	4.5556	0.3556	-0.3556	-0.361349	-0.349851	0
32	BPK275_I0	BPK275_I2_175B	2	2	0	0	-0.00166598	0.00166598	0.5
33	BPK275_I0	BPK275_I2_175B	4	3.7778	0.2222	0.2222	0.219244	0.225156	1
34	BPK275_I0	BPK275_I2_175B	2	1.8888	0.1112	0.1112	0.109465	0.112935	1
35	BPK275_I0	BPK275_I2_175B	3	2	1	1	0.997221	1.00278	1
36	BPK275_I0	BPK275_I2_175B	2	1.8888	0.1112	0.1112	0.108931	0.113469	1
1	BPK275_I0	BPK275_I3_350B	1.6	1.6666	0.0666	-0.0666	-0.0711391	-0.0620609	5.09661e-182
2	BPK275_I0	BPK275_I3_350B	3.2	3.3334	0.1334	-0.1334	-0.141845	-0.124955	1.27457e-210
3	BPK275_I0	BPK275_I3_350B	1.6	1.6666	0.0666	-0.0666	-0.0727547	-0.0604453	4.28455e-100
4	BPK275_I0	BPK275_I3_350B	1.6	1.6666	0.0666	-0.0666	-0.0701553	-0.0630447	3.69309e-295
5	BPK275_I0	BPK275_I3_350B	1.6	2.3334	0.7334	-0.7334	-0.737828	-0.728972	0
6	BPK275_I0	BPK275_I3_350B	1.6	2	0.4	-0.4	-0.405736	-0.394264	0
7	BPK275_I0	BPK275_I3_350B	1.8	2	0.2	-0.2	-0.205368	-0.194632	0
8	BPK275_I0	BPK275_I3_350B	3.4	3.6666	0.2666	-0.2666	-0.274447	-0.258753	0
9	BPK275_I0	BPK275_I3_350B	2.6	2.3334	0.2666	0.2666	0.260563	0.272637	1
10	BPK275_I0	BPK275_I3_350B	1.8	2	0.2	-0.2	-0.205004	-0.194996	0
11	BPK275_I0	BPK275_I3_350B	3	2.6666	0.3334	0.3334	0.324825	0.341975	1
12	BPK275_I0	BPK275_I3_350B	1.8	1.6666	0.1334	0.1334	0.127455	0.139345	1
13	BPK275_I0	BPK275_I3_350B	2.6	2.6666	0.0666	-0.0666	-0.071236	-0.061964	1.14814e-174
14	BPK275_I0	BPK275_I3_350B	2.8	2	0.8	0.8	0.794254	0.805746	1
15	BPK275_I0	BPK275_I3_350B	1.8	2	0.2	-0.2	-0.205659	-0.194341	0
16	BPK275_I0	BPK275_I3_350B	2.8	2.6666	0.1334	0.1334	0.128323	0.138477	1
17	BPK275_I0	BPK275_I3_350B	1.8	1.6666	0.1334	0.1334	0.128621	0.138179	1
18	BPK275_I0	BPK275_I3_350B	2	2	0	0	-0.00372768	0.00372768	0.5
19	BPK275_I0	BPK275_I3_350B	1.8	1.6666	0.1334	0.1334	0.130268	0.136532	1
20	BPK275_I0	BPK275_I3_350B	2	2	0	0	-0.0043901	0.0043901	0.5
21	BPK275_I0	BPK275_I3_350B	1.8	1.6666	0.1334	0.1334	0.128333	0.138467	1
22	BPK275_I0	BPK275_I3_350B	2	1.6666	0.3334	0.3334	0.327767	0.339033	1
23	BPK275_I0	BPK275_I3_350B	3	3.3334	0.3334	-0.3334	-0.338699	-0.328101	0
24	BPK275_I0	BPK275_I3_350B	1.8	1.6666	0.1334	0.1334	0.128703	0.138097	1
25	BPK275_I0	BPK275_I3_350B	1.8	2.3334	0.5334	-0.5334	-0.536593	-0.530207	0
26	BPK275_I0	BPK275_I3_350B	2.2	2.3334	0.1334	-0.1334	-0.136508	-0.130292	0
27	BPK275_I0	BPK275_I3_350B	2	2.3334	0.3334	-0.3334	-0.336402	-0.330398	0
28	BPK275_I0	BPK275_I3_350B	2	1.6666	0.3334	0.3334	0.331144	0.335656	1
29	BPK275_I0	BPK275_I3_350B	2	1.6666	0.3334	0.3334	0.330972	0.335828	1
30	BPK275_I0	BPK275_I3_350B	2	1.6666	0.3334	0.3334	0.331334	0.335466	1
31	BPK275_I0	BPK275_I3_350B	4.2	4	0.2	0.2	0.193647	0.206353	1
32	BPK275_I0	BPK275_I3_350B	2	2	0	0	-0.00198379	0.00198379	0.5
33	BPK275_I0	BPK275_I3_350B	4	3.3334	0.6666	0.6666	0.663169	0.670031	1
34	BPK275_I0	BPK275_I3_350B	2	1.6666	0.3334	0.3334	0.331412	0.335388	1
35	BPK275_I0	BPK275_I3_350B	3	2	1	1	0.996579	1.00342	1
36	BPK275_I0	BPK275_I3_350B	2	1.6666	0.3334	0.3334	0.330778	0.336022	1
1	BPK275_I0	BPK275_I4_700B	1.6	1.7142	0.1142	-0.1142	-0.118377	-0.110023	0
2	BPK275_I0	BPK275_I4_700B	3.2	3.4286	0.2286	-0.2286	-0.235942	-0.221258	0
3	BPK275_I0	BPK275_I4_700B	1.6	1.4286	0.1714	0.1714	0.165532	0.177268	1
4	BPK275_I0	BPK275_I4_700B	1.6	1.7142	0.1142	-0.1142	-0.118194	-0.110206	0
5	BPK275_I0	BPK275_I4_700B	1.6	3.1428	1.5428	-1.5428	-1.54814	-1.53746	0
6	BPK275_I0	BPK275_I4_700B	1.6	1.7142	0.1142	-0.1142	-0.119169	-0.109231	0
7	BPK275_I0	BPK275_I4_700B	1.8	2.5714	0.7714	-0.7714	-0.776904	-0.765896	0
8	BPK275_I0	BPK275_I4_700B	3.4	3.4286	0.0286	-0.0286	-0.0360929	-0.0211071	3.68694e-14
9	BPK275_I0	BPK275_I4_700B	2.6	2.5714	0.0286	0.0286	0.0232078	0.0339922	1
10	BPK275_I0	BPK275_I4_700B	1.8	2.8572	1.0572	-1.0572	-1.06241	-1.05199	0
11	BPK275_I0	BPK275_I4_700B	3	2.8572	0.1428	0.1428	0.134666	0.150934	1
12	BPK275_I0	BPK275_I4_700B	1.8	1.7142	0.0858	0.0858	0.0801111	0.0914889	1
13	BPK275_I0	BPK275_I4_700B	2.6	2.5714	0.0286	0.0286	0.0241152	0.0330848	1
14	BPK275_I0	BPK275_I4_700B	2.8	2.5714	0.2286	0.2286	0.223169	0.234031	1
15	BPK275_I0	BPK275_I4_700B	1.8	1.7142	0.0858	0.0858	0.0812541	0.0903459	1
16	BPK275_I0	BPK275_I4_700B	2.8	2.8572	0.0572	-0.0572	-0.0619394	-0.0524606	5.59155e-124
17	BPK275_I0	BPK275_I4_700B	1.8	1.7142	0.0858	0.0858	0.0816643	0.0899357	1
18	BPK275_I0	BPK275_I4_700B	2	2	0	0	-0.00349199	0.00349199	0.5
19	BPK275_I0	BPK275_I4_700B	1.8	1.7142	0.0858	0.0858	0.0824027	0.0891973	1
20	BPK275_I0	BPK275_I4_700B	2	1.7142	0.2858	0.2858	0.282115	0.289485	1
21	BPK275_I0	BPK275_I4_700B	1.8	1.7142	0.0858	0.0858	0.0808401	0.0907599	1
22	BPK275_I0	BPK275_I4_700B	2	1.7142	0.2858	0.2858	0.280189	0.291411	1
23	BPK275_I0	BPK275_I4_700B	3	4	1	-1	-1.00499	-0.995012	0
24	BPK275_I0	BPK275_I4_700B	1.8	1.7142	0.0858	0.0858	0.0812604	0.0903396	1
25	BPK275_I0	BPK275_I4_700B	1.8	2.5714	0.7714	-0.7714	-0.774263	-0.768537	0
26	BPK275_I0	BPK275_I4_700B	2.2	2.5714	0.3714	-0.3714	-0.374265	-0.368535	0
27	BPK275_I0	BPK275_I4_700B	2	2.8572	0.8572	-0.8572	-0.860815	-0.853585	0
28	BPK275_I0	BPK275_I4_700B	2	2	0	0	-0.0020902	0.0020902	0.5
29	BPK275_I0	BPK275_I4_700B	2	2	0	0	-0.00267673	0.00267673	0.5
30	BPK275_I0	BPK275_I4_700B	2	1.7142	0.2858	0.2858	0.283918	0.287682	1
31	BPK275_I0	BPK275_I4_700B	4.2	4.8572	0.6572	-0.6572	-0.663848	-0.650552	0
32	BPK275_I0	BPK275_I4_700B	2	2	0	0	-0.00182087	0.00182087	0.5
33	BPK275_I0	BPK275_I4_700B	4	3.7142	0.2858	0.2858	0.282632	0.288968	1
34	BPK275_I0	BPK275_I4_700B	2	1.7142	0.2858	0.2858	0.283689	0.287911	1
35	BPK275_I0	BPK275_I4_700B	3	2.8572	0.1428	0.1428	0.13957	0.14603	1
36	BPK275_I0	BPK275_I4_700B	2	1.7142	0.2858	0.2858	0.283262	0.288338	1
1	BPK275_I0	BPK275_I1_87_5C	1.6	1.6924	0.0924	-0.0924	-0.0964323	-0.0883677	0
2	BPK275_I0	BPK275_I1_87_5C	3.2	3.5384	0.3384	-0.3384	-0.344947	-0.331853	0
3	BPK275_I0	BPK275_I1_87_5C	1.6	1.8462	0.2462	-0.2462	-0.251161	-0.241239	0
4	BPK275_I0	BPK275_I1_87_5C	1.6	1.8462	0.2462	-0.2462	-0.249367	-0.243033	0
5	BPK275_I0	BPK275_I1_87_5C	1.6	1.8462	0.2462	-0.2462	-0.249369	-0.243031	0
6	BPK275_I0	BPK275_I1_87_5C	1.6	2	0.4	-0.4	-0.404259	-0.395741	0
7	BPK275_I0	BPK275_I1_87_5C	1.8	2	0.2	-0.2	-0.204366	-0.195634	0
8	BPK275_I0	BPK275_I1_87_5C	3.4	3.5384	0.1384	-0.1384	-0.144959	-0.131841	0
9	BPK275_I0	BPK275_I1_87_5C	2.6	2.923	0.323	-0.323	-0.327823	-0.318177	0
10	BPK275_I0	BPK275_I1_87_5C	1.8	2	0.2	-0.2	-0.203938	-0.196062	0
11	BPK275_I0	BPK275_I1_87_5C	3	3.077	0.077	-0.077	-0.0840823	-0.0699177	4.93643e-101
12	BPK275_I0	BPK275_I1_87_5C	1.8	2	0.2	-0.2	-0.205453	-0.194547	0
13	BPK275_I0	BPK275_I1_87_5C	2.6	2.923	0.323	-0.323	-0.326958	-0.319042	0
14	BPK275_I0	BPK275_I1_87_5C	2.8	2.4616	0.3384	0.3384	0.333543	0.343257	1
15	BPK275_I0	BPK275_I1_87_5C	1.8	2	0.2	-0.2	-0.204203	-0.195797	0
16	BPK275_I0	BPK275_I1_87_5C	2.8	2.923	0.123	-0.123	-0.127164	-0.118836	0
17	BPK275_I0	BPK275_I1_87_5C	1.8	2	0.2	-0.2	-0.203615	-0.196385	0
18	BPK275_I0	BPK275_I1_87_5C	2	2	0	0	-0.00291508	0.00291508	0.5
19	BPK275_I0	BPK275_I1_87_5C	1.8	2	0.2	-0.2	-0.202875	-0.197125	0
20	BPK275_I0	BPK275_I1_87_5C	2	2	0	0	-0.00342776	0.00342776	0.5
21	BPK275_I0	BPK275_I1_87_5C	1.8	2	0.2	-0.2	-0.204429	-0.195571	0
22	BPK275_I0	BPK275_I1_87_5C	2	1.8462	0.1538	0.1538	0.148636	0.158964	1
23	BPK275_I0	BPK275_I1_87_5C	3	3.077	0.077	-0.077	-0.0811387	-0.0728613	2.73762e-291
24	BPK275_I0	BPK275_I1_87_5C	1.8	2	0.2	-0.2	-0.204052	-0.195948	0
25	BPK275_I0	BPK275_I1_87_5C	1.8	2	0.2	-0.2	-0.20229	-0.19771	0
26	BPK275_I0	BPK275_I1_87_5C	2.2	2	0.2	0.2	0.197612	0.202388	1
27	BPK275_I0	BPK275_I1_87_5C	2	2.1538	0.1538	-0.1538	-0.156313	-0.151287	0
28	BPK275_I0	BPK275_I1_87_5C	2	2	0	0	-0.00200881	0.00200881	0.5
29	BPK275_I0	BPK275_I1_87_5C	2	2	0	0	-0.00222116	0.00222116	0.5
30	BPK275_I0	BPK275_I1_87_5C	2	2	0	0	-0.0018368	0.0018368	0.5
31	BPK275_I0	BPK275_I1_87_5C	4.2	3.8462	0.3538	0.3538	0.348442	0.359158	1
32	BPK275_I0	BPK275_I1_87_5C	2	2	0	0	-0.00174926	0.00174926	0.5
33	BPK275_I0	BPK275_I1_87_5C	4	3.8462	0.1538	0.1538	0.150833	0.156767	1
34	BPK275_I0	BPK275_I1_87_5C	2	2	0	0	-0.00181428	0.00181428	0.5
35	BPK275_I0	BPK275_I1_87_5C	3	2.1538	0.8462	0.8462	0.843485	0.848915	1
36	BPK275_I0	BPK275_I1_87_5C	2	2	0	0	-0.00235188	0.00235188	0.5
1	BPK275_I0	BPK275_I2_175C	1.6	1.7778	0.1778	-0.1778	-0.182059	-0.173541	0
2	BPK275_I0	BPK275_I2_175C	3.2	3.7778	0.5778	-0.5778	-0.584698	-0.570902	0
3	BPK275_I0	BPK275_I2_175C	1.6	1.5556	0.0444	0.0444	0.0398121	0.0489879	1
4	BPK275_I0	BPK275_I2_175C	1.6	2	0.4	-0.4	-0.40339	-0.39661	0
5	BPK275_I0	BPK275_I2_175C	1.6	1.7778	0.1778	-0.1778	-0.181188	-0.174412	0
6	BPK275_I0	BPK275_I2_175C	1.6	2.4444	0.8444	-0.8444	-0.848742	-0.840058	0
7	BPK275_I0	BPK275_I2_175C	1.8	2	0.2	-0.2	-0.204424	-0.195576	0
8	BPK275_I0	BPK275_I2_175C	3.4	3.3334	0.0666	0.0666	0.060013	0.073187	1
9	BPK275_I0	BPK275_I2_175C	2.6	2.4444	0.1556	0.1556	0.150754	0.160446	1
10	BPK275_I0	BPK275_I2_175C	1.8	1.7778	0.0222	0.0222	0.0182069	0.0261931	1
11	BPK275_I0	BPK275_I2_175C	3	2.8888	0.1112	0.1112	0.103928	0.118472	1
12	BPK275_I0	BPK275_I2_175C	1.8	2.4444	0.6444	-0.6444	-0.650331	-0.638469	0
13	BPK275_I0	BPK275_I2_175C	2.6	2.4444	0.1556	0.1556	0.151984	0.159216	1
14	BPK275_I0	BPK275_I2_175C	2.8	2	0.8	0.8	0.795309	0.804691	1
15	BPK275_I0	BPK275_I2_175C	1.8	1.7778	0.0222	0.0222	0.0180925	0.0263075	1
16	BPK275_I0	BPK275_I2_175C	2.8	2.8888	0.0888	-0.0888	-0.0930362	-0.0845638	0
17	BPK275_I0	BPK275_I2_175C	1.8	1.7778	0.0222	0.0222	0.0185412	0.0258588	1
18	BPK275_I0	BPK275_I2_175C	2	1.7778	0.2222	0.2222	0.219139	0.225261	1
19	BPK275_I0	BPK275_I2_175C	1.8	1.7778	0.0222	0.0222	0.0191724	0.0252276	1
20	BPK275_I0	BPK275_I2_175C	2	1.7778	0.2222	0.2222	0.218828	0.225572	1
21	BPK275_I0	BPK275_I2_175C	1.8	2	0.2	-0.2	-0.204683	-0.195317	0
22	BPK275_I0	BPK275_I2_175C	2	1.7778	0.2222	0.2222	0.216922	0.227478	1
23	BPK275_I0	BPK275_I2_175C	3	2.6666	0.3334	0.3334	0.329415	0.337385	1
24	BPK275_I0	BPK275_I2_175C	1.8	2.2222	0.4222	-0.4222	-0.426716	-0.417684	0
25	BPK275_I0	BPK275_I2_175C	1.8	2.2222	0.4222	-0.4222	-0.424665	-0.419735	0
26	BPK275_I0	BPK275_I2_175C	2.2	2	0.2	0.2	0.197486	0.202514	1
27	BPK275_I0	BPK275_I2_175C	2	2.4444	0.4444	-0.4444	-0.447141	-0.441659	0
28	BPK275_I0	BPK275_I2_175C	2	1.7778	0.2222	0.2222	0.220052	0.224348	1
29	BPK275_I0	BPK275_I2_175C	2	1.7778	0.2222	0.2222	0.219856	0.224544	1
30	BPK275_I0	BPK275_I2_175C	2	1.7778	0.2222	0.2222	0.220247	0.224153	1
31	BPK275_I0	BPK275_I2_175C	4.2	4	0.2	0.2	0.194345	0.205655	1
32	BPK275_I0	BPK275_I2_175C	2	2	0	0	-0.00185409	0.00185409	0.5
33	BPK275_I0	BPK275_I2_175C	4	3.3334	0.6666	0.6666	0.663758	0.669442	1
34	BPK275_I0	BPK275_I2_175C	2	1.7778	0.2222	0.2222	0.220293	0.224107	1
35	BPK275_I0	BPK275_I2_175C	3	2	1	1	0.997155	1.00285	1
36	BPK275_I0	BPK275_I2_175C	2	1.7778	0.2222	0.2222	0.219775	0.224625	1
1	BPK275_I0	BPK275_I3_350C	1.6	1.5556	0.0444	0.0444	0.0400806	0.0487194	1
2	BPK275_I0	BPK275_I3_350C	3.2	3.1112	0.0888	0.0888	0.0814313	0.0961687	1
3	BPK275_I0	BPK275_I3_350C	1.6	1.5556	0.0444	0.0444	0.0388085	0.0499915	1
4	BPK275_I0	BPK275_I3_350C	1.6	1.5556	0.0444	0.0444	0.041028	0.047772	1
5	BPK275_I0	BPK275_I3_350C	1.6	2	0.4	-0.4	-0.403926	-0.396074	0
6	BPK275_I0	BPK275_I3_350C	1.6	2.4444	0.8444	-0.8444	-0.849941	-0.838859	0
7	BPK275_I0	BPK275_I3_350C	1.8	1.5556	0.2444	0.2444	0.23952	0.24928	1
8	BPK275_I0	BPK275_I3_350C	3.4	3.5556	0.1556	-0.1556	-0.162941	-0.148259	0
9	BPK275_I0	BPK275_I3_350C	2.6	2.2222	0.3778	0.3778	0.372358	0.383242	1
10	BPK275_I0	BPK275_I3_350C	1.8	2	0.2	-0.2	-0.204388	-0.195612	0
11	BPK275_I0	BPK275_I3_350C	3	2.8888	0.1112	0.1112	0.103192	0.119208	1
12	BPK275_I0	BPK275_I3_350C	1.8	1.7778	0.0222	0.0222	0.0164625	0.0279375	1
13	BPK275_I0	BPK275_I3_350C	2.6	2.4444	0.1556	0.1556	0.151586	0.159614	1
14	BPK275_I0	BPK275_I3_350C	2.8	1.5556	1.2444	1.2444	1.23956	1.24924	1
15	BPK275_I0	BPK275_I3_350C	1.8	2	0.2	-0.2	-0.205232	-0.194768	0
16	BPK275_I0	BPK275_I3_350C	2.8	2.4444	0.3556	0.3556	0.351067	0.360133	1
17	BPK275_I0	BPK275_I3_350C	1.8	1.5556	0.2444	0.2444	0.24024	0.24856	1
18	BPK275_I0	BPK275_I3_350C	2	2	0	0	-0.00310598	0.00310598	0.5
19	BPK275_I0	BPK275_I3_350C	1.8	1.5556	0.2444	0.2444	0.241364	0.247436	1
20	BPK275_I0	BPK275_I3_350C	2	2.2222	0.2222	-0.2222	-0.226266	-0.218134	0
21	BPK275_I0	BPK275_I3_350C	1.8	1.5556	0.2444	0.2444	0.239784	0.249016	1
22	BPK275_I0	BPK275_I3_350C	2	1.5556	0.4444	0.4444	0.439297	0.449503	1
23	BPK275_I0	BPK275_I3_350C	3	2.6666	0.3334	0.3334	0.328833	0.337967	1
24	BPK275_I0	BPK275_I3_350C	1.8	2.2222	0.4222	-0.4222	-0.427131	-0.417269	0
25	BPK275_I0	BPK275_I3_350C	1.8	1.5556	0.2444	0.2444	0.241976	0.246824	1
26	BPK275_I0	BPK275_I3_350C	2.2	2.2222	0.0222	-0.0222	-0.0250135	-0.0193865	3.00398e-54
27	BPK275_I0	BPK275_I3_350C	2	2.2222	0.2222	-0.2222	-0.224931	-0.219469	0
28	BPK275_I0	BPK275_I3_350C	2	1.5556	0.4444	0.4444	0.442263	0.446537	1
29	BPK275_I0	BPK275_I3_350C	2	1.5556	0.4444	0.4444	0.442064	0.446736	1
30	BPK275_I0	BPK275_I3_350C	2	1.5556	0.4444	0.4444	0.44244	0.44636	1
31	BPK275_I0	BPK275_I3_350C	4.2	3.5556	0.6444	0.6444	0.638516	0.650284	1
32	BPK275_I0	BPK275_I3_350C	2	1.7778	0.2222	0.2222	0.220324	0.224076	1
33	BPK275_I0	BPK275_I3_350C	4	2.8888	1.1112	1.1112	1.10816	1.11424	1
34	BPK275_I0	BPK275_I3_350C	2	1.5556	0.4444	0.4444	0.442491	0.446309	1
35	BPK275_I0	BPK275_I3_350C	3	1.5556	1.4444	1.4444	1.44144	1.44736	1
36	BPK275_I0	BPK275_I3_350C	2	1.5556	0.4444	0.4444	0.441992	0.446808	1
1	BPK275_I0	BPK275_I4_700C	1.6	1.5	0.1	0.1	0.0961087	0.103891	1
2	BPK275_I0	BPK275_I4_700C	3.2	3	0.2	0.2	0.193683	0.206317	1
3	BPK275_I0	BPK275_I4_700C	1.6	1.5	0.1	0.1	0.0951525	0.104848	1
4	BPK275_I0	BPK275_I4_700C	1.6	1.5	0.1	0.1	0.0969309	0.103069	1
5	BPK275_I0	BPK275_I4_700C	1.6	2	0.4	-0.4	-0.403577	-0.396423	0
6	BPK275_I0	BPK275_I4_700C	1.6	2.25	0.65	-0.65	-0.654514	-0.645486	0
7	BPK275_I0	BPK275_I4_700C	1.8	1.75	0.05	0.05	0.0453627	0.0546373	1
8	BPK275_I0	BPK275_I4_700C	3.4	4	0.6	-0.6	-0.607012	-0.592988	0
9	BPK275_I0	BPK275_I4_700C	2.6	2.25	0.35	0.35	0.345307	0.354693	1
10	BPK275_I0	BPK275_I4_700C	1.8	2	0.2	-0.2	-0.204298	-0.195702	0
11	BPK275_I0	BPK275_I4_700C	3	3.5	0.5	-0.5	-0.507483	-0.492517	0
12	BPK275_I0	BPK275_I4_700C	1.8	1.5	0.3	0.3	0.294844	0.305156	1
13	BPK275_I0	BPK275_I4_700C	2.6	2.25	0.35	0.35	0.346228	0.353772	1
14	BPK275_I0	BPK275_I4_700C	2.8	1.5	1.3	1.3	1.29534	1.30466	1
15	BPK275_I0	BPK275_I4_700C	1.8	2	0.2	-0.2	-0.204291	-0.195709	0
16	BPK275_I0	BPK275_I4_700C	2.8	2.25	0.55	0.55	0.545648	0.554352	1
17	BPK275_I0	BPK275_I4_700C	1.8	1.5	0.3	0.3	0.296522	0.303478	1
18	BPK275_I0	BPK275_I4_700C	2	2.5	0.5	-0.5	-0.50327	-0.49673	0
19	BPK275_I0	BPK275_I4_700C	1.8	1.5	0.3	0.3	0.29686	0.30314	1
20	BPK275_I0	BPK275_I4_700C	2	2.25	0.25	-0.25	-0.253864	-0.246136	0
21	BPK275_I0	BPK275_I4_700C	1.8	1.5	0.3	0.3	0.29557	0.30443	1
22	BPK275_I0	BPK275_I4_700C	2	1.5	0.5	0.5	0.494802	0.505198	1
23	BPK275_I0	BPK275_I4_700C	3	3.25	0.25	-0.25	-0.254541	-0.245459	0
24	BPK275_I0	BPK275_I4_700C	1.8	2.25	0.45	-0.45	-0.454237	-0.445763	0
25	BPK275_I0	BPK275_I4_700C	1.8	1.5	0.3	0.3	0.297789	0.302211	1
26	BPK275_I0	BPK275_I4_700C	2.2	2.25	0.05	-0.05	-0.0526775	-0.0473225	1.76281e-293
27	BPK275_I0	BPK275_I4_700C	2	2.25	0.25	-0.25	-0.253122	-0.246878	0
28	BPK275_I0	BPK275_I4_700C	2	1.5	0.5	0.5	0.498066	0.501934	1
29	BPK275_I0	BPK275_I4_700C	2	1.5	0.5	0.5	0.49784	0.50216	1
30	BPK275_I0	BPK275_I4_700C	2	1.5	0.5	0.5	0.498228	0.501772	1
31	BPK275_I0	BPK275_I4_700C	4.2	3.75	0.45	0.45	0.444319	0.455681	1
32	BPK275_I0	BPK275_I4_700C	2	1.75	0.25	0.25	0.248294	0.251706	1
33	BPK275_I0	BPK275_I4_700C	4	2.75	1.25	1.25	1.24705	1.25295	1
34	BPK275_I0	BPK275_I4_700C	2	1.5	0.5	0.5	0.498021	0.501979	1
35	BPK275_I0	BPK275_I4_700C	3	1.75	1.25	1.25	1.24715	1.25285	1
36	BPK275_I0	BPK275_I4_700C	2	1.5	0.5	0.5	0.497636	0.502364	1
1	BPK275_I0	BPK275_I1_87_5D	1.6	1.6924	0.0924	-0.0924	-0.0964292	-0.0883708	0
2	BPK275_I0	BPK275_I1_87_5D	3.2	3.5384	0.3384	-0.3384	-0.344934	-0.331866	0
3	BPK275_I0	BPK275_I1_87_5D	1.6	1.8462	0.2462	-0.2462	-0.251194	-0.241206	0
4	BPK275_I0	BPK275_I1_87_5D	1.6	1.8462	0.2462	-0.2462	-0.249349	-0.243051	0
5	BPK275_I0	BPK275_I1_87_5D	1.6	1.8462	0.2462	-0.2462	-0.249335	-0.243065	0
6	BPK275_I0	BPK275_I1_87_5D	1.6	2	0.4	-0.4	-0.404252	-0.395748	0
7	BPK275_I0	BPK275_I1_87_5D	1.8	2	0.2	-0.2	-0.20454	-0.19546	0
8	BPK275_I0	BPK275_I1_87_5D	3.4	3.6924	0.2924	-0.2924	-0.298986	-0.285814	0
9	BPK275_I0	BPK275_I1_87_5D	2.6	2.923	0.323	-0.323	-0.327814	-0.318186	0
10	BPK275_I0	BPK275_I1_87_5D	1.8	2	0.2	-0.2	-0.203935	-0.196065	0
11	BPK275_I0	BPK275_I1_87_5D	3	3.077	0.077	-0.077	-0.084174	-0.069826	1.58793e-98
12	BPK275_I0	BPK275_I1_87_5D	1.8	2	0.2	-0.2	-0.205449	-0.194551	0
13	BPK275_I0	BPK275_I1_87_5D	2.6	2.923	0.323	-0.323	-0.326718	-0.319282	0
14	BPK275_I0	BPK275_I1_87_5D	2.8	2.4616	0.3384	0.3384	0.333577	0.343223	1
15	BPK275_I0	BPK275_I1_87_5D	1.8	2	0.2	-0.2	-0.204196	-0.195804	0
16	BPK275_I0	BPK275_I1_87_5D	2.8	2.923	0.123	-0.123	-0.127158	-0.118842	0
17	BPK275_I0	BPK275_I1_87_5D	1.8	2	0.2	-0.2	-0.203592	-0.196408	0
18	BPK275_I0	BPK275_I1_87_5D	2	2.1538	0.1538	-0.1538	-0.156741	-0.150859	0
19	BPK275_I0	BPK275_I1_87_5D	1.8	2	0.2	-0.2	-0.202878	-0.197122	0
20	BPK275_I0	BPK275_I1_87_5D	2	2	0	0	-0.00342314	0.00342314	0.5
21	BPK275_I0	BPK275_I1_87_5D	1.8	2	0.2	-0.2	-0.204431	-0.195569	0
22	BPK275_I0	BPK275_I1_87_5D	2	2	0	0	-0.00526508	0.00526508	0.5
23	BPK275_I0	BPK275_I1_87_5D	3	3.077	0.077	-0.077	-0.0811166	-0.0728834	2.13011e-294
24	BPK275_I0	BPK275_I1_87_5D	1.8	2	0.2	-0.2	-0.204096	-0.195904	0
25	BPK275_I0	BPK275_I1_87_5D	1.8	2	0.2	-0.2	-0.202282	-0.197718	0
26	BPK275_I0	BPK275_I1_87_5D	2.2	2.1538	0.0462	0.0462	0.043794	0.048606	1
27	BPK275_I0	BPK275_I1_87_5D	2	2.1538	0.1538	-0.1538	-0.156298	-0.151302	0
28	BPK275_I0	BPK275_I1_87_5D	2	2	0	0	-0.00200358	0.00200358	0.5
29	BPK275_I0	BPK275_I1_87_5D	2	2.1538	0.1538	-0.1538	-0.156041	-0.151559	0
30	BPK275_I0	BPK275_I1_87_5D	2	2	0	0	-0.00183777	0.00183777	0.5
31	BPK275_I0	BPK275_I1_87_5D	4.2	4	0.2	0.2	0.194548	0.205452	1
32	BPK275_I0	BPK275_I1_87_5D	2	2.1538	0.1538	-0.1538	-0.155572	-0.152028	0
33	BPK275_I0	BPK275_I1_87_5D	4	3.8462	0.1538	0.1538	0.150849	0.156751	1
34	BPK275_I0	BPK275_I1_87_5D	2	2	0	0	-0.00181022	0.00181022	0.5
35	BPK275_I0	BPK275_I1_87_5D	3	2.1538	0.8462	0.8462	0.843423	0.848977	1
36	BPK275_I0	BPK275_I1_87_5D	2	2	0	0	-0.0023522	0.0023522	0.5
1	BPK275_I0	BPK275_I2_175D	1.6	1.5	0.1	0.1	0.095974	0.104026	1
2	BPK275_I0	BPK275_I2_175D	3.2	3.125	0.075	0.075	0.0680425	0.0819575	1
3	BPK275_I0	BPK275_I2_175D	1.6	1.5	0.1	0.1	0.094775	0.105225	1
4	BPK275_I0	BPK275_I2_175D	1.6	1.75	0.15	-0.15	-0.153181	-0.146819	0
5	BPK275_I0	BPK275_I2_175D	1.6	2	0.4	-0.4	-0.403525	-0.396475	0
6	BPK275_I0	BPK275_I2_175D	1.6	2.125	0.525	-0.525	-0.529877	-0.520123	0
7	BPK275_I0	BPK275_I2_175D	1.8	1.75	0.05	0.05	0.0455288	0.0544712	1
8	BPK275_I0	BPK275_I2_175D	3.4	3.375	0.025	0.025	0.0178911	0.0321089	1
9	BPK275_I0	BPK275_I2_175D	2.6	2.625	0.025	-0.025	-0.0299067	-0.0200933	8.783e-24
10	BPK275_I0	BPK275_I2_175D	1.8	1.75	0.05	0.05	0.0461832	0.0538168	1
11	BPK275_I0	BPK275_I2_175D	3	3	0	0	-0.00762772	0.00762772	0.5
12	BPK275_I0	BPK275_I2_175D	1.8	2.25	0.45	-0.45	-0.456122	-0.443878	0
13	BPK275_I0	BPK275_I2_175D	2.6	2.75	0.15	-0.15	-0.154038	-0.145962	0
14	BPK275_I0	BPK275_I2_175D	2.8	2.125	0.675	0.675	0.670296	0.679704	1
15	BPK275_I0	BPK275_I2_175D	1.8	1.75	0.05	0.05	0.0456704	0.0543296	1
16	BPK275_I0	BPK275_I2_175D	2.8	2.875	0.075	-0.075	-0.0792912	-0.0707088	2.40994e-257
17	BPK275_I0	BPK275_I2_175D	1.8	1.75	0.05	0.05	0.0462189	0.0537811	1
18	BPK275_I0	BPK275_I2_175D	2	1.875	0.125	0.125	0.122096	0.127904	1
19	BPK275_I0	BPK275_I2_175D	1.8	1.75	0.05	0.05	0.0471505	0.0528495	1
20	BPK275_I0	BPK275_I2_175D	2	2	0	0	-0.00341163	0.00341163	0.5
21	BPK275_I0	BPK275_I2_175D	1.8	1.75	0.05	0.05	0.0454458	0.0545542	1
22	BPK275_I0	BPK275_I2_175D	2	1.75	0.25	0.25	0.244763	0.255237	1
23	BPK275_I0	BPK275_I2_175D	3	3.25	0.25	-0.25	-0.254168	-0.245832	0
24	BPK275_I0	BPK275_I2_175D	1.8	1.875	0.075	-0.075	-0.0793301	-0.0706699	8.05018e-253
25	BPK275_I0	BPK275_I2_175D	1.8	2.375	0.575	-0.575	-0.577451	-0.572549	0
26	BPK275_I0	BPK275_I2_175D	2.2	2.5	0.3	-0.3	-0.30255	-0.29745	0
27	BPK275_I0	BPK275_I2_175D	2	2.5	0.5	-0.5	-0.502723	-0.497277	0
28	BPK275_I0	BPK275_I2_175D	2	1.875	0.125	0.125	0.123006	0.126994	1
29	BPK275_I0	BPK275_I2_175D	2	1.875	0.125	0.125	0.122789	0.127211	1
30	BPK275_I0	BPK275_I2_175D	2	1.875	0.125	0.125	0.123178	0.126822	1
31	BPK275_I0	BPK275_I2_175D	4.2	4.375	0.175	-0.175	-0.180835	-0.169165	0
32	BPK275_I0	BPK275_I2_175D	2	2	0	0	-0.00174377	0.00174377	0.5
33	BPK275_I0	BPK275_I2_175D	4	3.75	0.25	0.25	0.246993	0.253007	1
34	BPK275_I0	BPK275_I2_175D	2	1.75	0.25	0.25	0.248217	0.251783	1
35	BPK275_I0	BPK275_I2_175D	3	2.25	0.75	0.75	0.747155	0.752845	1
36	BPK275_I0	BPK275_I2_175D	2	1.875	0.125	0.125	0.122663	0.127337	1
1	BPK275_I0	BPK275_I3_350D	1.6	1.7778	0.1778	-0.1778	-0.183919	-0.171681	0
2	BPK275_I0	BPK275_I3_350D	3.2	4.2222	1.0222	-1.0222	-1.03376	-1.01064	0
3	BPK275_I0	BPK275_I3_350D	1.6	1.7778	0.1778	-0.1778	-0.184114	-0.171486	0
4	BPK275_I0	BPK275_I3_350D	1.6	1.7778	0.1778	-0.1778	-0.182662	-0.172938	0
5	BPK275_I0	BPK275_I3_350D	1.6	1.7778	0.1778	-0.1778	-0.182745	-0.172855	0
6	BPK275_I0	BPK275_I3_350D	1.6	2.8888	1.2888	-1.2888	-1.29648	-1.28112	0
7	BPK275_I0	BPK275_I3_350D	1.8	1.7778	0.0222	0.0222	0.0167551	0.0276449	1
8	BPK275_I0	BPK275_I3_350D	3.4	4.4444	1.0444	-1.0444	-1.05496	-1.03384	0
9	BPK275_I0	BPK275_I3_350D	2.6	2.6666	0.0666	-0.0666	-0.0738301	-0.0593699	3.77329e-73
10	BPK275_I0	BPK275_I3_350D	1.8	1.5556	0.2444	0.2444	0.239391	0.249409	1
11	BPK275_I0	BPK275_I3_350D	3	2.8888	0.1112	0.1112	0.100736	0.121664	1
12	BPK275_I0	BPK275_I3_350D	1.8	2.8888	1.0888	-1.0888	-1.09835	-1.07925	0
13	BPK275_I0	BPK275_I3_350D	2.6	2.6666	0.0666	-0.0666	-0.0723519	-0.0608481	2.73893e-114
14	BPK275_I0	BPK275_I3_350D	2.8	1.7778	1.0222	1.0222	1.01666	1.02774	1
15	BPK275_I0	BPK275_I3_350D	1.8	1.7778	0.0222	0.0222	0.0162359	0.0281641	1
16	BPK275_I0	BPK275_I3_350D	2.8	2.8888	0.0888	-0.0888	-0.09498	-0.08262	9.72764e-175
17	BPK275_I0	BPK275_I3_350D	1.8	2	0.2	-0.2	-0.206038	-0.193962	0
18	BPK275_I0	BPK275_I3_350D	2	2.4444	0.4444	-0.4444	-0.449484	-0.439316	0
19	BPK275_I0	BPK275_I3_350D	1.8	1.5556	0.2444	0.2444	0.240431	0.248369	1
20	BPK275_I0	BPK275_I3_350D	2	1.7778	0.2222	0.2222	0.217834	0.226566	1
21	BPK275_I0	BPK275_I3_350D	1.8	2	0.2	-0.2	-0.206649	-0.193351	0
22	BPK275_I0	BPK275_I3_350D	2	1.5556	0.4444	0.4444	0.439052	0.449748	1
23	BPK275_I0	BPK275_I3_350D	3	3.3334	0.3334	-0.3334	-0.34004	-0.32676	0
24	BPK275_I0	BPK275_I3_350D	1.8	2	0.2	-0.2	-0.206102	-0.193898	0
25	BPK275_I0	BPK275_I3_350D	1.8	2.4444	0.6444	-0.6444	-0.648769	-0.640031	0
26	BPK275_I0	BPK275_I3_350D	2.2	2.4444	0.2444	-0.2444	-0.248534	-0.240266	0
27	BPK275_I0	BPK275_I3_350D	2	2.4444	0.4444	-0.4444	-0.448565	-0.440235	0
28	BPK275_I0	BPK275_I3_350D	2	1.5556	0.4444	0.4444	0.441737	0.447063	1
29	BPK275_I0	BPK275_I3_350D	2	1.5556	0.4444	0.4444	0.441596	0.447204	1
30	BPK275_I0	BPK275_I3_350D	2	1.5556	0.4444	0.4444	0.441963	0.446837	1
31	BPK275_I0	BPK275_I3_350D	4.2	5.3334	1.1334	-1.1334	-1.14311	-1.12369	0
32	BPK275_I0	BPK275_I3_350D	2	1.5556	0.4444	0.4444	0.442112	0.446688	1
33	BPK275_I0	BPK275_I3_350D	4	3.1112	0.8888	0.8888	0.884522	0.893078	1
34	BPK275_I0	BPK275_I3_350D	2	1.5556	0.4444	0.4444	0.442107	0.446693	1
35	BPK275_I0	BPK275_I3_350D	3	1.7778	1.2222	1.2222	1.21844	1.22596	1
36	BPK275_I0	BPK275_I3_350D	2	1.7778	0.2222	0.2222	0.219103	0.225297	1
1	BPK275_I0	BPK275_I4_700D	1.6	1.4286	0.1714	0.1714	0.166158	0.176642	1
2	BPK275_I0	BPK275_I4_700D	3.2	3.4286	0.2286	-0.2286	-0.237744	-0.219456	0
3	BPK275_I0	BPK275_I4_700D	1.6	1.1428	0.4572	0.4572	0.451639	0.462761	1
4	BPK275_I0	BPK275_I4_700D	1.6	1.4286	0.1714	0.1714	0.167344	0.175456	1
5	BPK275_I0	BPK275_I4_700D	1.6	1.4286	0.1714	0.1714	0.167351	0.175449	1
6	BPK275_I0	BPK275_I4_700D	1.6	2.2858	0.6858	-0.6858	-0.692304	-0.679296	0
7	BPK275_I0	BPK275_I4_700D	1.8	1.4286	0.3714	0.3714	0.366181	0.376619	1
8	BPK275_I0	BPK275_I4_700D	3.4	4	0.6	-0.6	-0.609279	-0.590721	0
9	BPK275_I0	BPK275_I4_700D	2.6	2.5714	0.0286	0.0286	0.0225584	0.0346416	1
10	BPK275_I0	BPK275_I4_700D	1.8	1.7142	0.0858	0.0858	0.0811523	0.0904477	1
11	BPK275_I0	BPK275_I4_700D	3	2.8572	0.1428	0.1428	0.133779	0.151821	1
12	BPK275_I0	BPK275_I4_700D	1.8	2.5714	0.7714	-0.7714	-0.779203	-0.763597	0
13	BPK275_I0	BPK275_I4_700D	2.6	2.5714	0.0286	0.0286	0.0240545	0.0331455	1
14	BPK275_I0	BPK275_I4_700D	2.8	1.7142	1.0858	1.0858	1.08032	1.09128	1
15	BPK275_I0	BPK275_I4_700D	1.8	1.7142	0.0858	0.0858	0.0802437	0.0913563	1
16	BPK275_I0	BPK275_I4_700D	2.8	2.5714	0.2286	0.2286	0.223364	0.233836	1
17	BPK275_I0	BPK275_I4_700D	1.8	1.7142	0.0858	0.0858	0.0807873	0.0908127	1
18	BPK275_I0	BPK275_I4_700D	2	2.8572	0.8572	-0.8572	-0.861259	-0.853141	0
19	BPK275_I0	BPK275_I4_700D	1.8	1.7142	0.0858	0.0858	0.0823317	0.0892683	1
20	BPK275_I0	BPK275_I4_700D	2	1.7142	0.2858	0.2858	0.281562	0.290038	1
21	BPK275_I0	BPK275_I4_700D	1.8	1.7142	0.0858	0.0858	0.0804397	0.0911603	1
22	BPK275_I0	BPK275_I4_700D	2	1.7142	0.2858	0.2858	0.279956	0.291644	1
23	BPK275_I0	BPK275_I4_700D	3	4	1	-1	-1.00556	-0.994437	0
24	BPK275_I0	BPK275_I4_700D	1.8	1.7142	0.0858	0.0858	0.0808147	0.0907853	1
25	BPK275_I0	BPK275_I4_700D	1.8	2.5714	0.7714	-0.7714	-0.774814	-0.767986	0
26	BPK275_I0	BPK275_I4_700D	2.2	2.5714	0.3714	-0.3714	-0.374733	-0.368067	0
27	BPK275_I0	BPK275_I4_700D	2	2.8572	0.8572	-0.8572	-0.861221	-0.853179	0
28	BPK275_I0	BPK275_I4_700D	2	2	0	0	-0.00252494	0.00252494	0.5
29	BPK275_I0	BPK275_I4_700D	2	2	0	0	-0.00269127	0.00269127	0.5
30	BPK275_I0	BPK275_I4_700D	2	2	0	0	-0.00232347	0.00232347	0.5
31	BPK275_I0	BPK275_I4_700D	4.2	6	1.8	-1.8	-1.80879	-1.79121	0
32	BPK275_I0	BPK275_I4_700D	2	2	0	0	-0.00221072	0.00221072	0.5
33	BPK275_I0	BPK275_I4_700D	4	3.7142	0.2858	0.2858	0.28225	0.28935	1
34	BPK275_I0	BPK275_I4_700D	2	2	0	0	-0.00217931	0.00217931	0.5
35	BPK275_I0	BPK275_I4_700D	3	2	1	1	0.996592	1.00341	1
36	BPK275_I0	BPK275_I4_700D	2	2	0	0	-0.00289917	0.00289917	0.5
1	BPK282_I0	BPK282_I1_87_5B	1.75	1.7142	0.0358	0.0358	0.0302447	0.0413553	1
2	BPK282_I0	BPK282_I1_87_5B	1.75	1.7142	0.0358	0.0358	0.0311667	0.0404333	1
3	BPK282_I0	BPK282_I1_87_5B	1.75	1.7142	0.0358	0.0358	0.0309966	0.0406034	1
4	BPK282_I0	BPK282_I1_87_5B	1.75	1.7142	0.0358	0.0358	0.0315158	0.0400842	1
5	BPK282_I0	BPK282_I1_87_5B	2.5	2.2858	0.2142	0.2142	0.208847	0.219553	1
6	BPK282_I0	BPK282_I1_87_5B	1.75	1.7142	0.0358	0.0358	0.0317781	0.0398219	1
7	BPK282_I0	BPK282_I1_87_5B	1.75	1.7142	0.0358	0.0358	0.0320495	0.0395505	1
8	BPK282_I0	BPK282_I1_87_5B	2.25	2	0.25	0.25	0.245073	0.254927	1
9	BPK282_I0	BPK282_I1_87_5B	2.5	2.5714	0.0714	-0.0714	-0.0762495	-0.0665505	2.48091e-183
10	BPK282_I0	BPK282_I1_87_5B	2	2	0	0	-0.0047651	0.0047651	0.5
11	BPK282_I0	BPK282_I1_87_5B	2	2	0	0	-0.00563493	0.00563493	0.5
12	BPK282_I0	BPK282_I1_87_5B	1.75	1.7142	0.0358	0.0358	0.0305922	0.0410078	1
13	BPK282_I0	BPK282_I1_87_5B	2	2	0	0	-0.00366274	0.00366274	0.5
14	BPK282_I0	BPK282_I1_87_5B	2	1.7142	0.2858	0.2858	0.281832	0.289768	1
15	BPK282_I0	BPK282_I1_87_5B	1.75	1.7142	0.0358	0.0358	0.0318937	0.0397063	1
16	BPK282_I0	BPK282_I1_87_5B	2.75	2.8572	0.1072	-0.1072	-0.111629	-0.102771	0
17	BPK282_I0	BPK282_I1_87_5B	1.75	2	0.25	-0.25	-0.253815	-0.246185	0
18	BPK282_I0	BPK282_I1_87_5B	2	2	0	0	-0.00346203	0.00346203	0.5
19	BPK282_I0	BPK282_I1_87_5B	2	1.7142	0.2858	0.2858	0.282392	0.289208	1
20	BPK282_I0	BPK282_I1_87_5B	2	2	0	0	-0.00344639	0.00344639	0.5
21	BPK282_I0	BPK282_I1_87_5B	1.75	2	0.25	-0.25	-0.254745	-0.245255	0
22	BPK282_I0	BPK282_I1_87_5B	2	2	0	0	-0.00602393	0.00602393	0.5
23	BPK282_I0	BPK282_I1_87_5B	3	2.8572	0.1428	0.1428	0.138245	0.147355	1
24	BPK282_I0	BPK282_I1_87_5B	2	1.7142	0.2858	0.2858	0.281727	0.289873	1
25	BPK282_I0	BPK282_I1_87_5B	2	2	0	0	-0.00268687	0.00268687	0.5
26	BPK282_I0	BPK282_I1_87_5B	2.75	2.8572	0.1072	-0.1072	-0.110079	-0.104321	0
27	BPK282_I0	BPK282_I1_87_5B	2	2	0	0	-0.00276536	0.00276536	0.5
28	BPK282_I0	BPK282_I1_87_5B	2	2	0	0	-0.00231464	0.00231464	0.5
29	BPK282_I0	BPK282_I1_87_5B	2.25	2	0.25	0.25	0.24735	0.25265	1
30	BPK282_I0	BPK282_I1_87_5B	2	2	0	0	-0.00213067	0.00213067	0.5
31	BPK282_I0	BPK282_I1_87_5B	4	4	0	0	-0.00486624	0.00486624	0.5
32	BPK282_I0	BPK282_I1_87_5B	2	2	0	0	-0.0020152	0.0020152	0.5
33	BPK282_I0	BPK282_I1_87_5B	3	2.8572	0.1428	0.1428	0.140168	0.145432	1
34	BPK282_I0	BPK282_I1_87_5B	2	2	0	0	-0.00215067	0.00215067	0.5
35	BPK282_I0	BPK282_I1_87_5B	3.25	2.2858	0.9642	0.9642	0.961439	0.966961	1
36	BPK282_I0	BPK282_I1_87_5B	2	2	0	0	-0.00270015	0.00270015	0.5
1	BPK282_I0	BPK282_I2_175B	1.75	1.7142	0.0358	0.0358	0.0302608	0.0413392	1
2	BPK282_I0	BPK282_I2_175B	1.75	2	0.25	-0.25	-0.254658	-0.245342	0
3	BPK282_I0	BPK282_I2_175B	1.75	1.7142	0.0358	0.0358	0.0311165	0.0404835	1
4	BPK282_I0	BPK282_I2_175B	1.75	2	0.25	-0.25	-0.254327	-0.245673	0
5	BPK282_I0	BPK282_I2_175B	2.5	2.5714	0.0714	-0.0714	-0.0767855	-0.0660145	4.18644e-149
6	BPK282_I0	BPK282_I2_175B	1.75	2.2858	0.5358	-0.5358	-0.539876	-0.531724	0
7	BPK282_I0	BPK282_I2_175B	1.75	2	0.25	-0.25	-0.253759	-0.246241	0
8	BPK282_I0	BPK282_I2_175B	2.25	2.5714	0.3214	-0.3214	-0.326367	-0.316433	0
9	BPK282_I0	BPK282_I2_175B	2.5	2.8572	0.3572	-0.3572	-0.36206	-0.35234	0
10	BPK282_I0	BPK282_I2_175B	2	2	0	0	-0.00422822	0.00422822	0.5
11	BPK282_I0	BPK282_I2_175B	2	2	0	0	-0.0055155	0.0055155	0.5
12	BPK282_I0	BPK282_I2_175B	1.75	2	0.25	-0.25	-0.255487	-0.244513	0
13	BPK282_I0	BPK282_I2_175B	2	2	0	0	-0.00364815	0.00364815	0.5
14	BPK282_I0	BPK282_I2_175B	2	2	0	0	-0.00401458	0.00401458	0.5
15	BPK282_I0	BPK282_I2_175B	1.75	2	0.25	-0.25	-0.253938	-0.246062	0
16	BPK282_I0	BPK282_I2_175B	2.75	2.8572	0.1072	-0.1072	-0.111617	-0.102783	0
17	BPK282_I0	BPK282_I2_175B	1.75	2	0.25	-0.25	-0.253754	-0.246246	0
18	BPK282_I0	BPK282_I2_175B	2	2	0	0	-0.00336495	0.00336495	0.5
19	BPK282_I0	BPK282_I2_175B	2	2	0	0	-0.00346912	0.00346912	0.5
20	BPK282_I0	BPK282_I2_175B	2	2	0	0	-0.00339585	0.00339585	0.5
21	BPK282_I0	BPK282_I2_175B	1.75	2	0.25	-0.25	-0.254469	-0.245531	0
22	BPK282_I0	BPK282_I2_175B	2	2	0	0	-0.00566323	0.00566323	0.5
23	BPK282_I0	BPK282_I2_175B	3	3.1428	0.1428	-0.1428	-0.147369	-0.138231	0
24	BPK282_I0	BPK282_I2_175B	2	2	0	0	-0.00410586	0.00410586	0.5
25	BPK282_I0	BPK282_I2_175B	2	2.5714	0.5714	-0.5714	-0.57455	-0.56825	0
26	BPK282_I0	BPK282_I2_175B	2.75	3.1428	0.3928	-0.3928	-0.395677	-0.389923	0
27	BPK282_I0	BPK282_I2_175B	2	2.2858	0.2858	-0.2858	-0.288565	-0.283035	0
28	BPK282_I0	BPK282_I2_175B	2	2	0	0	-0.00230832	0.00230832	0.5
29	BPK282_I0	BPK282_I2_175B	2.25	2	0.25	0.25	0.247396	0.252604	1
30	BPK282_I0	BPK282_I2_175B	2	2	0	0	-0.00212043	0.00212043	0.5
31	BPK282_I0	BPK282_I2_175B	4	4.2858	0.2858	-0.2858	-0.290837	-0.280763	0
32	BPK282_I0	BPK282_I2_175B	2	2.2858	0.2858	-0.2858	-0.28815	-0.28345	0
33	BPK282_I0	BPK282_I2_175B	3	2.8572	0.1428	0.1428	0.140174	0.145426	1
34	BPK282_I0	BPK282_I2_175B	2	2	0	0	-0.00212123	0.00212123	0.5
35	BPK282_I0	BPK282_I2_175B	3.25	2.2858	0.9642	0.9642	0.961418	0.966982	1
36	BPK282_I0	BPK282_I2_175B	2	2	0	0	-0.00258216	0.00258216	0.5
1	BPK282_I0	BPK282_I3_350B	1.75	1.4666	0.2834	0.2834	0.278334	0.288466	1
2	BPK282_I0	BPK282_I3_350B	1.75	1.6	0.15	0.15	0.145433	0.154567	1
3	BPK282_I0	BPK282_I3_350B	1.75	1.4666	0.2834	0.2834	0.278623	0.288177	1
4	BPK282_I0	BPK282_I3_350B	1.75	1.6	0.15	0.15	0.146015	0.153985	1
5	BPK282_I0	BPK282_I3_350B	2.5	2.6666	0.1666	-0.1666	-0.172093	-0.161107	0
6	BPK282_I0	BPK282_I3_350B	1.75	2	0.25	-0.25	-0.254477	-0.245523	0
7	BPK282_I0	BPK282_I3_350B	1.75	2.2666	0.5166	-0.5166	-0.52074	-0.51246	0
8	BPK282_I0	BPK282_I3_350B	2.25	2.1334	0.1166	0.1166	0.111746	0.121454	1
9	BPK282_I0	BPK282_I3_350B	2.5	2.8	0.3	-0.3	-0.304596	-0.295404	0
10	BPK282_I0	BPK282_I3_350B	2	2.1334	0.1334	-0.1334	-0.13782	-0.12898	0
11	BPK282_I0	BPK282_I3_350B	2	2.2666	0.2666	-0.2666	-0.272162	-0.261038	0
12	BPK282_I0	BPK282_I3_350B	1.75	1.8666	0.1166	-0.1166	-0.122259	-0.110941	0
13	BPK282_I0	BPK282_I3_350B	2	2	0	0	-0.0033457	0.0033457	0.5
14	BPK282_I0	BPK282_I3_350B	2	1.8666	0.1334	0.1334	0.12949	0.13731	1
15	BPK282_I0	BPK282_I3_350B	1.75	1.8666	0.1166	-0.1166	-0.120557	-0.112643	0
16	BPK282_I0	BPK282_I3_350B	2.75	2.9334	0.1834	-0.1834	-0.187596	-0.179204	0
17	BPK282_I0	BPK282_I3_350B	1.75	1.8666	0.1166	-0.1166	-0.120477	-0.112723	0
18	BPK282_I0	BPK282_I3_350B	2	2.1334	0.1334	-0.1334	-0.136525	-0.130275	0
19	BPK282_I0	BPK282_I3_350B	2	1.8666	0.1334	0.1334	0.130262	0.136538	1
20	BPK282_I0	BPK282_I3_350B	2	1.8666	0.1334	0.1334	0.130265	0.136535	1
21	BPK282_I0	BPK282_I3_350B	1.75	2	0.25	-0.25	-0.254455	-0.245545	0
22	BPK282_I0	BPK282_I3_350B	2	1.8666	0.1334	0.1334	0.127737	0.139063	1
23	BPK282_I0	BPK282_I3_350B	3	4	1	-1	-1.00493	-0.995068	0
24	BPK282_I0	BPK282_I3_350B	2	1.8666	0.1334	0.1334	0.129388	0.137412	1
25	BPK282_I0	BPK282_I3_350B	2	2.4	0.4	-0.4	-0.402866	-0.397134	0
26	BPK282_I0	BPK282_I3_350B	2.75	3.0666	0.3166	-0.3166	-0.319649	-0.313551	0
27	BPK282_I0	BPK282_I3_350B	2	2.2666	0.2666	-0.2666	-0.269424	-0.263776	0
28	BPK282_I0	BPK282_I3_350B	2	2	0	0	-0.00230202	0.00230202	0.5
29	BPK282_I0	BPK282_I3_350B	2.25	2	0.25	0.25	0.247733	0.252267	1
30	BPK282_I0	BPK282_I3_350B	2	2	0	0	-0.00211688	0.00211688	0.5
31	BPK282_I0	BPK282_I3_350B	4	5.4666	1.4666	-1.4666	-1.47185	-1.46135	0
32	BPK282_I0	BPK282_I3_350B	2	2.2666	0.2666	-0.2666	-0.268613	-0.264587	0
33	BPK282_I0	BPK282_I3_350B	3	2.6666	0.3334	0.3334	0.33077	0.33603	1
34	BPK282_I0	BPK282_I3_350B	2	2.5334	0.5334	-0.5334	-0.535477	-0.531323	0
35	BPK282_I0	BPK282_I3_350B	3.25	2	1.25	1.25	1.24741	1.25259	1
36	BPK282_I0	BPK282_I3_350B	2	2	0	0	-0.00251489	0.00251489	0.5
1	BPK282_I0	BPK282_I4_700B	1.75	1.0526	0.6974	0.6974	0.692791	0.702009	1
2	BPK282_I0	BPK282_I4_700B	1.75	1.1578	0.5922	0.5922	0.588091	0.596309	1
3	BPK282_I0	BPK282_I4_700B	1.75	1.0526	0.6974	0.6974	0.693392	0.701408	1
4	BPK282_I0	BPK282_I4_700B	1.75	1.1578	0.5922	0.5922	0.5888	0.5956	1
5	BPK282_I0	BPK282_I4_700B	2.5	2.2106	0.2894	0.2894	0.284331	0.294469	1
6	BPK282_I0	BPK282_I4_700B	1.75	1.6842	0.0658	0.0658	0.061942	0.069658	1
7	BPK282_I0	BPK282_I4_700B	1.75	1.8948	0.1448	-0.1448	-0.148341	-0.141259	0
8	BPK282_I0	BPK282_I4_700B	2.25	1.8948	0.3552	0.3552	0.350609	0.359791	1
9	BPK282_I0	BPK282_I4_700B	2.5	2	0.5	0.5	0.495904	0.504096	1
10	BPK282_I0	BPK282_I4_700B	2	1.3684	0.6316	0.6316	0.62778	0.63542	1
11	BPK282_I0	BPK282_I4_700B	2	2.3158	0.3158	-0.3158	-0.321303	-0.310297	0
12	BPK282_I0	BPK282_I4_700B	1.75	1.3684	0.3816	0.3816	0.376709	0.386491	1
13	BPK282_I0	BPK282_I4_700B	2	2.1052	0.1052	-0.1052	-0.10859	-0.10181	0
14	BPK282_I0	BPK282_I4_700B	2	2.2106	0.2106	-0.2106	-0.214562	-0.206638	0
15	BPK282_I0	BPK282_I4_700B	1.75	1.3684	0.3816	0.3816	0.378075	0.385125	1
16	BPK282_I0	BPK282_I4_700B	2.75	2.7368	0.0132	0.0132	0.00915589	0.0172441	1
17	BPK282_I0	BPK282_I4_700B	1.75	2	0.25	-0.25	-0.253702	-0.246298	0
18	BPK282_I0	BPK282_I4_700B	2	2.5264	0.5264	-0.5264	-0.530106	-0.522694	0
19	BPK282_I0	BPK282_I4_700B	2	1.579	0.421	0.421	0.417659	0.424341	1
20	BPK282_I0	BPK282_I4_700B	2	2.421	0.421	-0.421	-0.424561	-0.417439	0
21	BPK282_I0	BPK282_I4_700B	1.75	1.3684	0.3816	0.3816	0.377793	0.385407	1
22	BPK282_I0	BPK282_I4_700B	2	1.579	0.421	0.421	0.415386	0.426614	1
23	BPK282_I0	BPK282_I4_700B	3	3.1578	0.1578	-0.1578	-0.162792	-0.152808	0
24	BPK282_I0	BPK282_I4_700B	2	2.1052	0.1052	-0.1052	-0.109438	-0.100962	0
25	BPK282_I0	BPK282_I4_700B	2	1.579	0.421	0.421	0.418387	0.423613	1
26	BPK282_I0	BPK282_I4_700B	2.75	2.3158	0.4342	0.4342	0.431547	0.436853	1
27	BPK282_I0	BPK282_I4_700B	2	1.6842	0.3158	0.3158	0.312492	0.319108	1
28	BPK282_I0	BPK282_I4_700B	2	2.5264	0.5264	-0.5264	-0.529062	-0.523738	0
29	BPK282_I0	BPK282_I4_700B	2.25	1.6842	0.5658	0.5658	0.563467	0.568133	1
30	BPK282_I0	BPK282_I4_700B	2	1.7894	0.2106	0.2106	0.208409	0.212791	1
31	BPK282_I0	BPK282_I4_700B	4	5.1578	1.1578	-1.1578	-1.16318	-1.15242	0
32	BPK282_I0	BPK282_I4_700B	2	2.6316	0.6316	-0.6316	-0.633928	-0.629272	0
33	BPK282_I0	BPK282_I4_700B	3	2.6316	0.3684	0.3684	0.36568	0.37112	1
34	BPK282_I0	BPK282_I4_700B	2	2.7368	0.7368	-0.7368	-0.739141	-0.734459	0
35	BPK282_I0	BPK282_I4_700B	3.25	2	1.25	1.25	1.24751	1.25249	1
36	BPK282_I0	BPK282_I4_700B	2	1.8948	0.1052	0.1052	0.10263	0.10777	1
1	BPK282_I0	BPK282_I1_87_5C	1.75	1.5	0.25	0.25	0.244845	0.255155	1
2	BPK282_I0	BPK282_I1_87_5C	1.75	1.5	0.25	0.25	0.245121	0.254879	1
3	BPK282_I0	BPK282_I1_87_5C	1.75	1.5	0.25	0.25	0.244822	0.255178	1
4	BPK282_I0	BPK282_I1_87_5C	1.75	1.75	0	0	-0.00407115	0.00407115	0.5
5	BPK282_I0	BPK282_I1_87_5C	2.5	2.25	0.25	0.25	0.244915	0.255085	1
6	BPK282_I0	BPK282_I1_87_5C	1.75	1.75	0	0	-0.00434707	0.00434707	0.5
7	BPK282_I0	BPK282_I1_87_5C	1.75	1.75	0	0	-0.00402311	0.00402311	0.5
8	BPK282_I0	BPK282_I1_87_5C	2.25	2	0.25	0.25	0.244845	0.255155	1
9	BPK282_I0	BPK282_I1_87_5C	2.5	2.5	0	0	-0.00455912	0.00455912	0.5
10	BPK282_I0	BPK282_I1_87_5C	2	1.75	0.25	0.25	0.245616	0.254384	1
11	BPK282_I0	BPK282_I1_87_5C	2	2	0	0	-0.00595797	0.00595797	0.5
12	BPK282_I0	BPK282_I1_87_5C	1.75	1.75	0	0	-0.00543231	0.00543231	0.5
13	BPK282_I0	BPK282_I1_87_5C	2	1.75	0.25	0.25	0.246626	0.253374	1
14	BPK282_I0	BPK282_I1_87_5C	2	1.75	0.25	0.25	0.245843	0.254157	1
15	BPK282_I0	BPK282_I1_87_5C	1.75	1.75	0	0	-0.00407388	0.00407388	0.5
16	BPK282_I0	BPK282_I1_87_5C	2.75	2.75	0	0	-0.00418149	0.00418149	0.5
17	BPK282_I0	BPK282_I1_87_5C	1.75	1.75	0	0	-0.00391333	0.00391333	0.5
18	BPK282_I0	BPK282_I1_87_5C	2	2	0	0	-0.00324441	0.00324441	0.5
19	BPK282_I0	BPK282_I1_87_5C	2	1.75	0.25	0.25	0.246796	0.253204	1
20	BPK282_I0	BPK282_I1_87_5C	2	1.75	0.25	0.25	0.246829	0.253171	1
21	BPK282_I0	BPK282_I1_87_5C	1.75	1.75	0	0	-0.00457164	0.00457164	0.5
22	BPK282_I0	BPK282_I1_87_5C	2	1.75	0.25	0.25	0.244412	0.255588	1
23	BPK282_I0	BPK282_I1_87_5C	3	2.75	0.25	0.25	0.245344	0.254656	1
24	BPK282_I0	BPK282_I1_87_5C	2	1.75	0.25	0.25	0.245577	0.254423	1
25	BPK282_I0	BPK282_I1_87_5C	2	1.75	0.25	0.25	0.24712	0.25288	1
26	BPK282_I0	BPK282_I1_87_5C	2.75	2.75	0	0	-0.00304824	0.00304824	0.5
27	BPK282_I0	BPK282_I1_87_5C	2	2	0	0	-0.00292146	0.00292146	0.5
28	BPK282_I0	BPK282_I1_87_5C	2	2	0	0	-0.00253181	0.00253181	0.5
29	BPK282_I0	BPK282_I1_87_5C	2.25	2	0.25	0.25	0.247518	0.252482	1
30	BPK282_I0	BPK282_I1_87_5C	2	2	0	0	-0.00231782	0.00231782	0.5
31	BPK282_I0	BPK282_I1_87_5C	4	3.75	0.25	0.25	0.244963	0.255037	1
32	BPK282_I0	BPK282_I1_87_5C	2	2	0	0	-0.00219335	0.00219335	0.5
33	BPK282_I0	BPK282_I1_87_5C	3	2.75	0.25	0.25	0.247254	0.252746	1
34	BPK282_I0	BPK282_I1_87_5C	2	2	0	0	-0.00201071	0.00201071	0.5
35	BPK282_I0	BPK282_I1_87_5C	3.25	2.5	0.75	0.75	0.747157	0.752843	1
36	BPK282_I0	BPK282_I1_87_5C	2	2	0	0	-0.00263625	0.00263625	0.5
1	BPK282_I0	BPK282_I2_175C	1.75	1.5	0.25	0.25	0.245045	0.254955	1
2	BPK282_I0	BPK282_I2_175C	1.75	1.625	0.125	0.125	0.120266	0.129734	1
3	BPK282_I0	BPK282_I2_175C	1.75	1.5	0.25	0.25	0.245355	0.254645	1
4	BPK282_I0	BPK282_I2_175C	1.75	1.625	0.125	0.125	0.121134	0.128866	1
5	BPK282_I0	BPK282_I2_175C	2.5	2.625	0.125	-0.125	-0.130438	-0.119562	0
6	BPK282_I0	BPK282_I2_175C	1.75	1.875	0.125	-0.125	-0.129326	-0.120674	0
7	BPK282_I0	BPK282_I2_175C	1.75	1.875	0.125	-0.125	-0.128741	-0.121259	0
8	BPK282_I0	BPK282_I2_175C	2.25	2.25	0	0	-0.0048946	0.0048946	0.5
9	BPK282_I0	BPK282_I2_175C	2.5	2.75	0.25	-0.25	-0.254733	-0.245267	0
10	BPK282_I0	BPK282_I2_175C	2	2	0	0	-0.00409635	0.00409635	0.5
11	BPK282_I0	BPK282_I2_175C	2	2	0	0	-0.00576308	0.00576308	0.5
12	BPK282_I0	BPK282_I2_175C	1.75	2	0.25	-0.25	-0.255899	-0.244101	0
13	BPK282_I0	BPK282_I2_175C	2	1.75	0.25	0.25	0.24675	0.25325	1
14	BPK282_I0	BPK282_I2_175C	2	2	0	0	-0.00384515	0.00384515	0.5
15	BPK282_I0	BPK282_I2_175C	1.75	1.875	0.125	-0.125	-0.129069	-0.120931	0
16	BPK282_I0	BPK282_I2_175C	2.75	2.25	0.5	0.5	0.496227	0.503773	1
17	BPK282_I0	BPK282_I2_175C	1.75	1.875	0.125	-0.125	-0.128806	-0.121194	0
18	BPK282_I0	BPK282_I2_175C	2	2	0	0	-0.00305044	0.00305044	0.5
19	BPK282_I0	BPK282_I2_175C	2	1.875	0.125	0.125	0.121928	0.128072	1
20	BPK282_I0	BPK282_I2_175C	2	1.875	0.125	0.125	0.121948	0.128052	1
21	BPK282_I0	BPK282_I2_175C	1.75	2	0.25	-0.25	-0.254804	-0.245196	0
22	BPK282_I0	BPK282_I2_175C	2	1.875	0.125	0.125	0.119307	0.130693	1
23	BPK282_I0	BPK282_I2_175C	3	3	0	0	-0.00441679	0.00441679	0.5
24	BPK282_I0	BPK282_I2_175C	2	1.875	0.125	0.125	0.120701	0.129299	1
25	BPK282_I0	BPK282_I2_175C	2	2	0	0	-0.00277098	0.00277098	0.5
26	BPK282_I0	BPK282_I2_175C	2.75	2.875	0.125	-0.125	-0.127938	-0.122062	0
27	BPK282_I0	BPK282_I2_175C	2	2.25	0.25	-0.25	-0.252612	-0.247388	0
28	BPK282_I0	BPK282_I2_175C	2	2	0	0	-0.00224837	0.00224837	0.5
29	BPK282_I0	BPK282_I2_175C	2.25	2.125	0.125	0.125	0.122599	0.127401	1
30	BPK282_I0	BPK282_I2_175C	2	2	0	0	-0.00206861	0.00206861	0.5
31	BPK282_I0	BPK282_I2_175C	4	4.75	0.75	-0.75	-0.755289	-0.744711	0
32	BPK282_I0	BPK282_I2_175C	2	2	0	0	-0.00195173	0.00195173	0.5
33	BPK282_I0	BPK282_I2_175C	3	2.875	0.125	0.125	0.122319	0.127681	1
34	BPK282_I0	BPK282_I2_175C	2	2	0	0	-0.00188854	0.00188854	0.5
35	BPK282_I0	BPK282_I2_175C	3.25	2	1.25	1.25	1.24746	1.25254	1
36	BPK282_I0	BPK282_I2_175C	2	2	0	0	-0.00248485	0.00248485	0.5
1	BPK282_I0	BPK282_I3_350C	1.75	1.4286	0.3214	0.3214	0.316256	0.326544	1
2	BPK282_I0	BPK282_I3_350C	1.75	1.7142	0.0358	0.0358	0.0303683	0.0412317	1
3	BPK282_I0	BPK282_I3_350C	1.75	1.238	0.512	0.512	0.506477	0.517523	1
4	BPK282_I0	BPK282_I3_350C	1.75	1.619	0.131	0.131	0.126728	0.135272	1
5	BPK282_I0	BPK282_I3_350C	2.5	2.6666	0.1666	-0.1666	-0.17293	-0.16027	0
6	BPK282_I0	BPK282_I3_350C	1.75	1.8096	0.0596	-0.0596	-0.0645957	-0.0546043	3.49225e-121
7	BPK282_I0	BPK282_I3_350C	1.75	2.2858	0.5358	-0.5358	-0.540677	-0.530923	0
8	BPK282_I0	BPK282_I3_350C	2.25	1.8096	0.4404	0.4404	0.435209	0.445591	1
9	BPK282_I0	BPK282_I3_350C	2.5	2.762	0.262	-0.262	-0.267343	-0.256657	0
10	BPK282_I0	BPK282_I3_350C	2	2	0	0	-0.00438162	0.00438162	0.5
11	BPK282_I0	BPK282_I3_350C	2	2.381	0.381	-0.381	-0.387153	-0.374847	0
12	BPK282_I0	BPK282_I3_350C	1.75	2	0.25	-0.25	-0.256492	-0.243508	0
13	BPK282_I0	BPK282_I3_350C	2	2.0952	0.0952	-0.0952	-0.0989037	-0.0914963	0
14	BPK282_I0	BPK282_I3_350C	2	1.9048	0.0952	0.0952	0.0909902	0.0994098	1
15	BPK282_I0	BPK282_I3_350C	1.75	1.9048	0.1548	-0.1548	-0.159186	-0.150414	0
16	BPK282_I0	BPK282_I3_350C	2.75	2.9524	0.2024	-0.2024	-0.2072	-0.1976	0
17	BPK282_I0	BPK282_I3_350C	1.75	1.8096	0.0596	-0.0596	-0.0637889	-0.0554111	2.18385e-171
18	BPK282_I0	BPK282_I3_350C	2	2.5714	0.5714	-0.5714	-0.57479	-0.56801	0
19	BPK282_I0	BPK282_I3_350C	2	1.9048	0.0952	0.0952	0.0919175	0.0984825	1
20	BPK282_I0	BPK282_I3_350C	2	1.9048	0.0952	0.0952	0.0917623	0.0986377	1
21	BPK282_I0	BPK282_I3_350C	1.75	2	0.25	-0.25	-0.255022	-0.244978	0
22	BPK282_I0	BPK282_I3_350C	2	1.8096	0.1904	0.1904	0.184479	0.196321	1
23	BPK282_I0	BPK282_I3_350C	3	3.8096	0.8096	-0.8096	-0.814852	-0.804348	0
24	BPK282_I0	BPK282_I3_350C	2	1.8096	0.1904	0.1904	0.185885	0.194915	1
25	BPK282_I0	BPK282_I3_350C	2	2.2858	0.2858	-0.2858	-0.288771	-0.282829	0
26	BPK282_I0	BPK282_I3_350C	2.75	2.9524	0.2024	-0.2024	-0.205801	-0.198999	0
27	BPK282_I0	BPK282_I3_350C	2	2.0952	0.0952	-0.0952	-0.0982819	-0.0921181	0
28	BPK282_I0	BPK282_I3_350C	2	2	0	0	-0.00237618	0.00237618	0.5
29	BPK282_I0	BPK282_I3_350C	2.25	2.0952	0.1548	0.1548	0.152407	0.157193	1
30	BPK282_I0	BPK282_I3_350C	2	2.0952	0.0952	-0.0952	-0.0974307	-0.0929693	0
31	BPK282_I0	BPK282_I3_350C	4	5.3334	1.3334	-1.3334	-1.3392	-1.3276	0
32	BPK282_I0	BPK282_I3_350C	2	2.1904	0.1904	-0.1904	-0.192504	-0.188296	0
33	BPK282_I0	BPK282_I3_350C	3	2	1	1	0.997575	1.00243	1
34	BPK282_I0	BPK282_I3_350C	2	2.762	0.762	-0.762	-0.764203	-0.759797	0
35	BPK282_I0	BPK282_I3_350C	3.25	2.0952	1.1548	1.1548	1.15209	1.15751	1
36	BPK282_I0	BPK282_I3_350C	2	2	0	0	-0.00264806	0.00264806	0.5
1	BPK282_I0	BPK282_I4_700C	1.75	1.52	0.23	0.23	0.225821	0.234179	1
2	BPK282_I0	BPK282_I4_700C	1.75	1.68	0.07	0.07	0.0662958	0.0737042	1
3	BPK282_I0	BPK282_I4_700C	1.75	1.6	0.15	0.15	0.146289	0.153711	1
4	BPK282_I0	BPK282_I4_700C	1.75	1.6	0.15	0.15	0.146855	0.153145	1
5	BPK282_I0	BPK282_I4_700C	2.5	2.4	0.1	0.1	0.0959504	0.10405	1
6	BPK282_I0	BPK282_I4_700C	1.75	2	0.25	-0.25	-0.253261	-0.246739	0
7	BPK282_I0	BPK282_I4_700C	1.75	2.4	0.65	-0.65	-0.653086	-0.646914	0
8	BPK282_I0	BPK282_I4_700C	2.25	2.08	0.17	0.17	0.166179	0.173821	1
9	BPK282_I0	BPK282_I4_700C	2.5	2.48	0.02	0.02	0.0163905	0.0236095	1
10	BPK282_I0	BPK282_I4_700C	2	1.68	0.32	0.32	0.316336	0.323664	1
11	BPK282_I0	BPK282_I4_700C	2	2.16	0.16	-0.16	-0.164702	-0.155298	0
12	BPK282_I0	BPK282_I4_700C	1.75	1.76	0.01	-0.01	-0.014609	-0.00539097	1.05728e-05
13	BPK282_I0	BPK282_I4_700C	2	1.68	0.32	0.32	0.317309	0.322691	1
14	BPK282_I0	BPK282_I4_700C	2	1.68	0.32	0.32	0.316494	0.323506	1
15	BPK282_I0	BPK282_I4_700C	1.75	2.32	0.57	-0.57	-0.573555	-0.566445	0
16	BPK282_I0	BPK282_I4_700C	2.75	2.56	0.19	0.19	0.186623	0.193377	1
17	BPK282_I0	BPK282_I4_700C	1.75	1.68	0.07	0.07	0.0668615	0.0731385	1
18	BPK282_I0	BPK282_I4_700C	2	2.24	0.24	-0.24	-0.242743	-0.237257	0
19	BPK282_I0	BPK282_I4_700C	2	1.76	0.24	0.24	0.237281	0.242719	1
20	BPK282_I0	BPK282_I4_700C	2	2.16	0.16	-0.16	-0.16272	-0.15728	0
21	BPK282_I0	BPK282_I4_700C	1.75	1.84	0.09	-0.09	-0.0936293	-0.0863707	0
22	BPK282_I0	BPK282_I4_700C	2	1.76	0.24	0.24	0.235143	0.244857	1
23	BPK282_I0	BPK282_I4_700C	3	3.36	0.36	-0.36	-0.364149	-0.355851	0
24	BPK282_I0	BPK282_I4_700C	2	2.08	0.08	-0.08	-0.0835433	-0.0764567	0
25	BPK282_I0	BPK282_I4_700C	2	2.08	0.08	-0.08	-0.0823933	-0.0776067	0
26	BPK282_I0	BPK282_I4_700C	2.75	2.96	0.21	-0.21	-0.212278	-0.207722	0
27	BPK282_I0	BPK282_I4_700C	2	1.76	0.24	0.24	0.237598	0.242402	1
28	BPK282_I0	BPK282_I4_700C	2	1.76	0.24	0.24	0.238008	0.241992	1
29	BPK282_I0	BPK282_I4_700C	2.25	1.76	0.49	0.49	0.48797	0.49203	1
30	BPK282_I0	BPK282_I4_700C	2	1.76	0.24	0.24	0.238169	0.241831	1
31	BPK282_I0	BPK282_I4_700C	4	4.16	0.16	-0.16	-0.164273	-0.155727	0
32	BPK282_I0	BPK282_I4_700C	2	2.16	0.16	-0.16	-0.161795	-0.158205	0
33	BPK282_I0	BPK282_I4_700C	3	2.56	0.44	0.44	0.437731	0.442269	1
34	BPK282_I0	BPK282_I4_700C	2	2.24	0.24	-0.24	-0.241849	-0.238151	0
35	BPK282_I0	BPK282_I4_700C	3.25	1.84	1.41	1.41	1.40769	1.41231	1
36	BPK282_I0	BPK282_I4_700C	2	1.84	0.16	0.16	0.157833	0.162167	1
1	BPK282_I0	BPK282_I1_87_5D	1.75	1.7648	0.0148	-0.0148	-0.019063	-0.010537	5.07457e-12
2	BPK282_I0	BPK282_I1_87_5D	1.75	1.7648	0.0148	-0.0148	-0.0188414	-0.0107586	3.54979e-13
3	BPK282_I0	BPK282_I1_87_5D	1.75	1.7648	0.0148	-0.0148	-0.0187718	-0.0108282	1.40424e-13
4	BPK282_I0	BPK282_I1_87_5D	1.75	1.8824	0.1324	-0.1324	-0.135897	-0.128903	0
5	BPK282_I0	BPK282_I1_87_5D	2.5	2.7058	0.2058	-0.2058	-0.210141	-0.201459	0
6	BPK282_I0	BPK282_I1_87_5D	1.75	1.8824	0.1324	-0.1324	-0.135837	-0.128963	0
7	BPK282_I0	BPK282_I1_87_5D	1.75	1.8824	0.1324	-0.1324	-0.135619	-0.129181	0
8	BPK282_I0	BPK282_I1_87_5D	2.25	2.2352	0.0148	0.0148	0.0107315	0.0188685	1
9	BPK282_I0	BPK282_I1_87_5D	2.5	2.8236	0.3236	-0.3236	-0.327663	-0.319537	0
10	BPK282_I0	BPK282_I1_87_5D	2	2	0	0	-0.00378335	0.00378335	0.5
11	BPK282_I0	BPK282_I1_87_5D	2	2	0	0	-0.0049907	0.0049907	0.5
12	BPK282_I0	BPK282_I1_87_5D	1.75	2	0.25	-0.25	-0.254902	-0.245098	0
13	BPK282_I0	BPK282_I1_87_5D	2	2	0	0	-0.00297263	0.00297263	0.5
14	BPK282_I0	BPK282_I1_87_5D	2	2	0	0	-0.00372889	0.00372889	0.5
15	BPK282_I0	BPK282_I1_87_5D	1.75	1.8824	0.1324	-0.1324	-0.135993	-0.128807	0
16	BPK282_I0	BPK282_I1_87_5D	2.75	2.8236	0.0736	-0.0736	-0.0771387	-0.0700613	0
17	BPK282_I0	BPK282_I1_87_5D	1.75	1.8824	0.1324	-0.1324	-0.135781	-0.129019	0
18	BPK282_I0	BPK282_I1_87_5D	2	2.1176	0.1176	-0.1176	-0.120432	-0.114768	0
19	BPK282_I0	BPK282_I1_87_5D	2	2	0	0	-0.00282891	0.00282891	0.5
20	BPK282_I0	BPK282_I1_87_5D	2	2	0	0	-0.00280731	0.00280731	0.5
21	BPK282_I0	BPK282_I1_87_5D	1.75	1.8824	0.1324	-0.1324	-0.136294	-0.128506	0
22	BPK282_I0	BPK282_I1_87_5D	2	2	0	0	-0.00519064	0.00519064	0.5
23	BPK282_I0	BPK282_I1_87_5D	3	2.9412	0.0588	0.0588	0.0547531	0.0628469	1
24	BPK282_I0	BPK282_I1_87_5D	2	2	0	0	-0.00382183	0.00382183	0.5
25	BPK282_I0	BPK282_I1_87_5D	2	2	0	0	-0.00242673	0.00242673	0.5
26	BPK282_I0	BPK282_I1_87_5D	2.75	2.8236	0.0736	-0.0736	-0.0760583	-0.0711417	0
27	BPK282_I0	BPK282_I1_87_5D	2	2	0	0	-0.00248928	0.00248928	0.5
28	BPK282_I0	BPK282_I1_87_5D	2	2	0	0	-0.00208429	0.00208429	0.5
29	BPK282_I0	BPK282_I1_87_5D	2.25	2.1176	0.1324	0.1324	0.130213	0.134587	1
30	BPK282_I0	BPK282_I1_87_5D	2	2	0	0	-0.00202051	0.00202051	0.5
31	BPK282_I0	BPK282_I1_87_5D	4	3.8824	0.1176	0.1176	0.113036	0.122164	1
32	BPK282_I0	BPK282_I1_87_5D	2	2.1176	0.1176	-0.1176	-0.119529	-0.115671	0
33	BPK282_I0	BPK282_I1_87_5D	3	2.9412	0.0588	0.0588	0.0563277	0.0612723	1
34	BPK282_I0	BPK282_I1_87_5D	2	2	0	0	-0.00184399	0.00184399	0.5
35	BPK282_I0	BPK282_I1_87_5D	3.25	2.2352	1.0148	1.0148	1.01228	1.01732	1
36	BPK282_I0	BPK282_I1_87_5D	2	2.1176	0.1176	-0.1176	-0.119948	-0.115252	0
1	BPK282_I0	BPK282_I2_175D	1.75	1.6	0.15	0.15	0.144754	0.155246	1
2	BPK282_I0	BPK282_I2_175D	1.75	1.8	0.05	-0.05	-0.0553953	-0.0446047	5.21176e-74
3	BPK282_I0	BPK282_I2_175D	1.75	1.8	0.05	-0.05	-0.0550942	-0.0449058	9.49704e-83
4	BPK282_I0	BPK282_I2_175D	1.75	1.8	0.05	-0.05	-0.0541229	-0.0458771	3.81313e-125
5	BPK282_I0	BPK282_I2_175D	2.5	2.8	0.3	-0.3	-0.305644	-0.294356	0
6	BPK282_I0	BPK282_I2_175D	1.75	2.2	0.45	-0.45	-0.454702	-0.445298	0
7	BPK282_I0	BPK282_I2_175D	1.75	2.2	0.45	-0.45	-0.454363	-0.445637	0
8	BPK282_I0	BPK282_I2_175D	2.25	2	0.25	0.25	0.245006	0.254994	1
9	BPK282_I0	BPK282_I2_175D	2.5	2.8	0.3	-0.3	-0.304893	-0.295107	0
10	BPK282_I0	BPK282_I2_175D	2	2	0	0	-0.00433957	0.00433957	0.5
11	BPK282_I0	BPK282_I2_175D	2	2	0	0	-0.00587858	0.00587858	0.5
12	BPK282_I0	BPK282_I2_175D	1.75	2	0.25	-0.25	-0.255826	-0.244174	0
13	BPK282_I0	BPK282_I2_175D	2	2	0	0	-0.00345531	0.00345531	0.5
14	BPK282_I0	BPK282_I2_175D	2	2	0	0	-0.00412471	0.00412471	0.5
15	BPK282_I0	BPK282_I2_175D	1.75	2	0.25	-0.25	-0.254392	-0.245608	0
16	BPK282_I0	BPK282_I2_175D	2.75	2.8	0.05	-0.05	-0.0544351	-0.0455649	1.80426e-108
17	BPK282_I0	BPK282_I2_175D	1.75	2	0.25	-0.25	-0.253922	-0.246078	0
18	BPK282_I0	BPK282_I2_175D	2	2	0	0	-0.00321543	0.00321543	0.5
19	BPK282_I0	BPK282_I2_175D	2	2	0	0	-0.00326526	0.00326526	0.5
20	BPK282_I0	BPK282_I2_175D	2	2	0	0	-0.00323891	0.00323891	0.5
21	BPK282_I0	BPK282_I2_175D	1.75	2	0.25	-0.25	-0.255014	-0.244986	0
22	BPK282_I0	BPK282_I2_175D	2	2	0	0	-0.00590701	0.00590701	0.5
23	BPK282_I0	BPK282_I2_175D	3	3.4	0.4	-0.4	-0.404845	-0.395155	0
24	BPK282_I0	BPK282_I2_175D	2	2	0	0	-0.0045928	0.0045928	0.5
25	BPK282_I0	BPK282_I2_175D	2	2.4	0.4	-0.4	-0.403235	-0.396765	0
26	BPK282_I0	BPK282_I2_175D	2.75	3	0.25	-0.25	-0.253004	-0.246996	0
27	BPK282_I0	BPK282_I2_175D	2	2.6	0.6	-0.6	-0.603152	-0.596848	0
28	BPK282_I0	BPK282_I2_175D	2	2	0	0	-0.00251614	0.00251614	0.5
29	BPK282_I0	BPK282_I2_175D	2.25	2.2	0.05	0.05	0.0474975	0.0525025	1
30	BPK282_I0	BPK282_I2_175D	2	2	0	0	-0.00231289	0.00231289	0.5
31	BPK282_I0	BPK282_I2_175D	4	4.2	0.2	-0.2	-0.205324	-0.194676	0
32	BPK282_I0	BPK282_I2_175D	2	2.2	0.2	-0.2	-0.202218	-0.197782	0
33	BPK282_I0	BPK282_I2_175D	3	2.8	0.2	0.2	0.197282	0.202718	1
34	BPK282_I0	BPK282_I2_175D	2	2	0	0	-0.00199573	0.00199573	0.5
35	BPK282_I0	BPK282_I2_175D	3.25	2.2	1.05	1.05	1.04728	1.05272	1
36	BPK282_I0	BPK282_I2_175D	2	2	0	0	-0.00255745	0.00255745	0.5
1	BPK282_I0	BPK282_I3_350D	1.75	1.5	0.25	0.25	0.244716	0.255284	1
2	BPK282_I0	BPK282_I3_350D	1.75	1.5	0.25	0.25	0.244854	0.255146	1
3	BPK282_I0	BPK282_I3_350D	1.75	1.5	0.25	0.25	0.244612	0.255388	1
4	BPK282_I0	BPK282_I3_350D	1.75	1.5	0.25	0.25	0.24592	0.25408	1
5	BPK282_I0	BPK282_I3_350D	2.5	2.75	0.25	-0.25	-0.256316	-0.243684	0
6	BPK282_I0	BPK282_I3_350D	1.75	2.25	0.5	-0.5	-0.505744	-0.494256	0
7	BPK282_I0	BPK282_I3_350D	1.75	2.25	0.5	-0.5	-0.504687	-0.495313	0
8	BPK282_I0	BPK282_I3_350D	2.25	2	0.25	0.25	0.244722	0.255278	1
9	BPK282_I0	BPK282_I3_350D	2.5	2.5	0	0	-0.00513794	0.00513794	0.5
10	BPK282_I0	BPK282_I3_350D	2	1.75	0.25	0.25	0.24558	0.25442	1
11	BPK282_I0	BPK282_I3_350D	2	2	0	0	-0.0064335	0.0064335	0.5
12	BPK282_I0	BPK282_I3_350D	1.75	1.75	0	0	-0.00575497	0.00575497	0.5
13	BPK282_I0	BPK282_I3_350D	2	2.5	0.5	-0.5	-0.503958	-0.496042	0
14	BPK282_I0	BPK282_I3_350D	2	1.75	0.25	0.25	0.245744	0.254256	1
15	BPK282_I0	BPK282_I3_350D	1.75	1.75	0	0	-0.00472615	0.00472615	0.5
16	BPK282_I0	BPK282_I3_350D	2.75	2.5	0.25	0.25	0.245397	0.254603	1
17	BPK282_I0	BPK282_I3_350D	1.75	2.25	0.5	-0.5	-0.504508	-0.495492	0
18	BPK282_I0	BPK282_I3_350D	2	2	0	0	-0.0032368	0.0032368	0.5
19	BPK282_I0	BPK282_I3_350D	2	1.75	0.25	0.25	0.246759	0.253241	1
20	BPK282_I0	BPK282_I3_350D	2	2.25	0.25	-0.25	-0.253661	-0.246339	0
21	BPK282_I0	BPK282_I3_350D	1.75	1.75	0	0	-0.00494053	0.00494053	0.5
22	BPK282_I0	BPK282_I3_350D	2	1.75	0.25	0.25	0.24413	0.25587	1
23	BPK282_I0	BPK282_I3_350D	3	3.5	0.5	-0.5	-0.505186	-0.494814	0
24	BPK282_I0	BPK282_I3_350D	2	1.75	0.25	0.25	0.245275	0.254725	1
25	BPK282_I0	BPK282_I3_350D	2	2.5	0.5	-0.5	-0.503355	-0.496645	0
26	BPK282_I0	BPK282_I3_350D	2.75	2.75	0	0	-0.00308359	0.00308359	0.5
27	BPK282_I0	BPK282_I3_350D	2	2	0	0	-0.00329337	0.00329337	0.5
28	BPK282_I0	BPK282_I3_350D	2	1.75	0.25	0.25	0.247506	0.252494	1
29	BPK282_I0	BPK282_I3_350D	2.25	1.75	0.5	0.5	0.497539	0.502461	1
30	BPK282_I0	BPK282_I3_350D	2	1.75	0.25	0.25	0.247699	0.252301	1
31	BPK282_I0	BPK282_I3_350D	4	5	1	-1	-1.00617	-0.993825	0
32	BPK282_I0	BPK282_I3_350D	2	2.5	0.5	-0.5	-0.502496	-0.497504	0
33	BPK282_I0	BPK282_I3_350D	3	2.5	0.5	0.5	0.497217	0.502783	1
34	BPK282_I0	BPK282_I3_350D	2	1.75	0.25	0.25	0.248013	0.251987	1
35	BPK282_I0	BPK282_I3_350D	3.25	2	1.25	1.25	1.24701	1.25299	1
36	BPK282_I0	BPK282_I3_350D	2	1.75	0.25	0.25	0.247402	0.252598	1
1	BPK282_I0	BPK282_I4_700D	1.75	1.8462	0.0962	-0.0962	-0.10048	-0.0919204	0
2	BPK282_I0	BPK282_I4_700D	1.75	1.8462	0.0962	-0.0962	-0.100268	-0.0921319	0
3	BPK282_I0	BPK282_I4_700D	1.75	1.8462	0.0962	-0.0962	-0.100147	-0.0922525	0
4	BPK282_I0	BPK282_I4_700D	1.75	1.8462	0.0962	-0.0962	-0.0995271	-0.0928729	0
5	BPK282_I0	BPK282_I4_700D	2.5	3.5384	1.0384	-1.0384	-1.04288	-1.03392	0
6	BPK282_I0	BPK282_I4_700D	1.75	2.7692	1.0192	-1.0192	-1.02309	-1.01531	0
7	BPK282_I0	BPK282_I4_700D	1.75	2.7692	1.0192	-1.0192	-1.02259	-1.01581	0
8	BPK282_I0	BPK282_I4_700D	2.25	2.7692	0.5192	-0.5192	-0.523456	-0.514944	0
9	BPK282_I0	BPK282_I4_700D	2.5	2.7692	0.2692	-0.2692	-0.273199	-0.265201	0
10	BPK282_I0	BPK282_I4_700D	2	1.8462	0.1538	0.1538	0.149946	0.157654	1
11	BPK282_I0	BPK282_I4_700D	2	2	0	0	-0.00511954	0.00511954	0.5
12	BPK282_I0	BPK282_I4_700D	1.75	2	0.25	-0.25	-0.255006	-0.244994	0
13	BPK282_I0	BPK282_I4_700D	2	2.7692	0.7692	-0.7692	-0.772265	-0.766135	0
14	BPK282_I0	BPK282_I4_700D	2	2	0	0	-0.00398862	0.00398862	0.5
15	BPK282_I0	BPK282_I4_700D	1.75	1.8462	0.0962	-0.0962	-0.099909	-0.092491	0
16	BPK282_I0	BPK282_I4_700D	2.75	2.6154	0.1346	0.1346	0.130958	0.138242	1
17	BPK282_I0	BPK282_I4_700D	1.75	2.7692	1.0192	-1.0192	-1.02286	-1.01554	0
18	BPK282_I0	BPK282_I4_700D	2	2	0	0	-0.002688	0.002688	0.5
19	BPK282_I0	BPK282_I4_700D	2	1.8462	0.1538	0.1538	0.150935	0.156665	1
20	BPK282_I0	BPK282_I4_700D	2	2.923	0.923	-0.923	-0.926131	-0.919869	0
21	BPK282_I0	BPK282_I4_700D	1.75	1.8462	0.0962	-0.0962	-0.100162	-0.0922375	0
22	BPK282_I0	BPK282_I4_700D	2	1.8462	0.1538	0.1538	0.148767	0.158833	1
23	BPK282_I0	BPK282_I4_700D	3	3.8462	0.8462	-0.8462	-0.850802	-0.841598	0
24	BPK282_I0	BPK282_I4_700D	2	1.8462	0.1538	0.1538	0.150032	0.157568	1
25	BPK282_I0	BPK282_I4_700D	2	2.7692	0.7692	-0.7692	-0.771831	-0.766569	0
26	BPK282_I0	BPK282_I4_700D	2.75	2.923	0.173	-0.173	-0.175413	-0.170587	0
27	BPK282_I0	BPK282_I4_700D	2	1.8462	0.1538	0.1538	0.151167	0.156433	1
28	BPK282_I0	BPK282_I4_700D	2	2	0	0	-0.00210278	0.00210278	0.5
29	BPK282_I0	BPK282_I4_700D	2.25	2	0.25	0.25	0.24793	0.25207	1
30	BPK282_I0	BPK282_I4_700D	2	2	0	0	-0.00193107	0.00193107	0.5
31	BPK282_I0	BPK282_I4_700D	4	5.6924	1.6924	-1.6924	-1.6972	-1.6876	0
32	BPK282_I0	BPK282_I4_700D	2	2.923	0.923	-0.923	-0.924986	-0.921014	0
33	BPK282_I0	BPK282_I4_700D	3	2.3076	0.6924	0.6924	0.690099	0.694701	1
34	BPK282_I0	BPK282_I4_700D	2	2	0	0	-0.00192749	0.00192749	0.5
35	BPK282_I0	BPK282_I4_700D	3.25	1.8462	1.4038	1.4038	1.40133	1.40627	1
36	BPK282_I0	BPK282_I4_700D	2	2	0	0	-0.00236385	0.00236385	0.5
