# Supplementary material for: Molecular Preadaptation to Antimony Resistance in Leishmania donovani on the Indian Subcontinent
Source: mSphere. 2018 Apr 18;3(2):e00548-17. doi: 10.1128/mSphere.00548-17 (PMC5907651; doi:10.1128/mSphere.00548-17)
Supplement: DATA SET S2 [file sph002182513sd2.xlsx]

## Sheet: A
A: Gene and associated GO terms from the larger frangment of chr23 in BPK026 SbIII-R (pop B)
LdBPK282 v1	LdBPK282 v2	Function	GO:TRITRYP
LdBPK_230010.1	LdBPK_230005000	hypotheticalprotein,conserved
LdBPK_230020.1	LdBPK_230005100	hypotheticalprotein,conserved
LdBPK_230030.1	LdBPK_230005200	hypotheticalprotein,conserved
LdBPK_230040.1	LdBPK_230005300	betapropellerprotein,putative	GO:0006364	Biological Process	rRNA processing
			GO:0005730	Cellular Component	nucleolus
			GO:0005515	Molecular Function	protein binding
LdBPK_230050.1	LdBPK_230005400	peroxidoxin	GO:0045454	Biological Process	cell redox homeostasis
			GO:0055114	Biological Process	oxidation-reduction process
			GO:0016209	Molecular Function	antioxidant activity
			GO:0016491	Molecular Function	oxidoreductase activity
			GO:0051920	Molecular Function	peroxiredoxin activity
LdBPK_230060.1	LdBPK_230005500	cyclophilin11,putative	GO:0006457	Biological Process	protein folding
			GO:0003755	Molecular Function	peptidyl-prolyl cis-trans isomerase activity
LdBPK_230070.1	LdBPK_230005600	hypotheticalprotein,conserved
LdBPK_230080.1	LdBPK_230005700	agmatinase-likeprotein	GO:0016813	Molecular Function	hydrolase activity, acting on carbon-nitrogen (but not peptide) bonds, in linear amidines
			GO:0046872	Molecular Function	metal ion binding
LdBPK_230090.1	LdBPK_230005800	hypotheticalprotein,conserved
LdBPK_230100.1	LdBPK_230005900	RecQmediatedgenomeinstabilityprotein,putative
LdBPK_230110.1	LdBPK_230006000	Lysinemethyltransferase/tRNA_Uracil-5-_-methyltransferase/Methyltransferasesmalldomain/Methyltransferasedomaincontainingprotein,putative
LdBPK_230120.1	LdBPK_230006100	GDP-mannosepyrophosphorylase	GO:0006486	Biological Process	protein glycosylation
			GO:0009058	Biological Process	biosynthetic process
			GO:0009298	Biological Process	GDP-mannose biosynthetic process
			GO:0070085	Biological Process	glycosylation
			GO:0005737	Cellular Component	cytoplasm
			GO:0004475	Molecular Function	mannose-1-phosphate guanylyltransferase activity
			GO:0008928	Molecular Function	mannose-1-phosphate guanylyltransferase (GDP) activity
			GO:0016779	Molecular Function	nucleotidyltransferase activity
LdBPK_230130.1	LdBPK_230006200	Beige/BEACHdomaincontainingprotein,putative	GO:0005515	Molecular Function	protein binding
LdBPK_230140.1	LdBPK_230006300	cyclophilin3,putative	GO:0006457	Biological Process	protein folding
			GO:0003755	Molecular Function	peptidyl-prolyl cis-trans isomerase activity
LdBPK_230150.1	LdBPK_230006400	vacuolartypeh+ATPasesubunit,putative	GO:0015986	Biological Process	ATP synthesis coupled proton transport
			GO:0015991	Biological Process	ATP hydrolysis coupled proton transport
			GO:0033179	Cellular Component	proton-transporting V-type ATPase, V0 domain
			GO:0015078	Molecular Function	hydrogen ion transmembrane transporter activity
LdBPK_230160.1	LdBPK_230006500	Serineaminopeptidase,S33/alpha/betahydrolasefold/Alpha/betahydrolasefamily/Serinehydrolase,putative
LdBPK_230170.1	LdBPK_230006600	hypotheticalprotein,conserved
LdBPK_230180.1	LdBPK_230006700	hypotheticalprotein,conserved
LdBPK_230190.1	LdBPK_230006800	hypotheticalprotein,conserved
LdBPK_230200.1	LdBPK_230006900	hypotheticalprotein,conserved
LdBPK_230210.1	LdBPK_230007000	hypotheticalprotein,conserved
LdBPK_230220.1	LdBPK_230007100	endoribonucleaseL-PSP_pb5_,putative
LdBPK_230230.1	LdBPK_230007200	pentamidineresistanceprotein1	GO:0006810	Biological Process	transport
			GO:0055085	Biological Process	transmembrane transport
			GO:0016021	Cellular Component	integral to membrane
			GO:0000166	Molecular Function	nucleotide binding
			GO:0005524	Molecular Function	ATP binding
			GO:0016887	Molecular Function	ATPase activity
			GO:0017111	Molecular Function	nucleoside-triphosphatase activity
			GO:0042626	Molecular Function	ATPase activity, coupled to transmembrane movement of substances
LdBPK_230230.1	LdBPK_230007300	pentamidineresistanceprotein1	GO:0006810	Biological Process	transport
			GO:0055085	Biological Process	transmembrane transport
			GO:0016021	Cellular Component	integral to membrane
			GO:0000166	Molecular Function	nucleotide binding
			GO:0005524	Molecular Function	ATP binding
			GO:0016887	Molecular Function	ATPase activity
			GO:0017111	Molecular Function	nucleoside-triphosphatase activity
			GO:0042626	Molecular Function	ATPase activity, coupled to transmembrane movement of substances
LdBPK_230250.1	LdBPK_230007400	hypotheticalprotein,conserved
LdBPK_230260.1	LdBPK_230007500	hypotheticalprotein,conserved
LdBPK_230270.1	LdBPK_230007600	hypotheticalprotein,conserved
LdBPK_230280.1	LdBPK_230007700	terbinafineresistancelocusprotein_yip1_	GO:0016020	Cellular Component	membrane
LdBPK_230290.1	LdBPK_230007800	pentamidineresistanceprotein1	GO:0006810	Biological Process	transport
			GO:0010038	Biological Process	response to metal ion
			GO:0055085	Biological Process	transmembrane transport
			GO:0016021	Cellular Component	integral to membrane
			GO:0043229	Cellular Component	intracellular organelle
			GO:0000166	Molecular Function	nucleotide binding
			GO:0005524	Molecular Function	ATP binding
			GO:0016887	Molecular Function	ATPase activity
			GO:0017111	Molecular Function	nucleoside-triphosphatase activity
			GO:0042626	Molecular Function	ATPase activity, coupled to transmembrane movement of substances
LdBPK_230300.1	LdBPK_230007900	argininosuccinatesynthase,putative	GO:0006526	Biological Process	arginine biosynthetic process
			GO:0004055	Molecular Function	argininosuccinate synthase activity
			GO:0005524	Molecular Function	ATP binding
LdBPK_230310.1	LdBPK_230008000	pteridinereductase1	GO:0019889	Biological Process	pteridine metabolic process
			GO:0034599	Biological Process	cellular response to oxidative stress
			GO:0004799	Molecular Function	thymidylate synthase activity
			GO:0047040	Molecular Function	pteridine reductase activity
LdBPK_230320.1	LdBPK_230008100	Zincfinger,C3HC4type_RINGfinger_containingprotein,putative	GO:0005515	Molecular Function	protein binding
			GO:0008270	Molecular Function	zinc ion binding
LdBPK_230330.1	LdBPK_230008200	CheckpointproteinHUS1	GO:0006281	Biological Process	DNA repair
			GO:0005634	Cellular Component	nucleus
LdBPK_230340.1	LdBPK_230008300	tryptophanyl-tRNAsynthetase,putative	GO:0006412	Biological Process	translation
			GO:0006418	Biological Process	tRNA aminoacylation for protein translation
			GO:0006436	Biological Process	tryptophanyl-tRNA aminoacylation
			GO:0005737	Cellular Component	cytoplasm
			GO:0000166	Molecular Function	nucleotide binding
			GO:0004812	Molecular Function	aminoacyl-tRNA ligase activity
			GO:0004830	Molecular Function	tryptophan-tRNA ligase activity
			GO:0005524	Molecular Function	ATP binding
LdBPK_230350.1	LdBPK_230008400	hypotheticalprotein,conserved
LdBPK_230360.1	LdBPK_230008500	hypotheticalprotein,conserved
LdBPK_230370.1	LdBPK_230008600	hypotheticalprotein,conserved
LdBPK_230380.1	LdBPK_230008700	_H+_-ATPaseGsubunit,putative	GO:0015992	Biological Process	proton transport
			GO:0016471	Cellular Component	vacuolar proton-transporting V-type ATPase complex
			GO:0016820	Molecular Function	hydrolase activity, acting on acid anhydrides, catalyzing transmembrane movement of substances
LdBPK_230390.1	LdBPK_230008800	hypotheticalprotein,conserved
LdBPK_230400.1	LdBPK_230008900	hypotheticalprotein,conserved
LdBPK_230410.1	LdBPK_230009000	NADP-dependentalcoholdehydrogenase,putative	GO:0008152	Biological Process	metabolic process
			GO:0055114	Biological Process	oxidation-reduction process
			GO:0008270	Molecular Function	zinc ion binding
			GO:0016491	Molecular Function	oxidoreductase activity
LdBPK_230420.1	LdBPK_230009100	cytochromecoxidasesubunit10,putative	GO:0005739	Cellular Component	mitochondrion
LdBPK_230430.1	LdBPK_230009200	ATP-bindingcassetteproteinsubfamilyG,member5	GO:0015886	Biological Process	heme transport
			GO:0016020	Cellular Component	membrane
			GO:0020016	Cellular Component	flagellar pocket
			GO:0031982	Cellular Component	vesicle
			GO:0000166	Molecular Function	nucleotide binding
			GO:0005524	Molecular Function	ATP binding
			GO:0016887	Molecular Function	ATPase activity
			GO:0017111	Molecular Function	nucleoside-triphosphatase activity
			GO:0020037	Molecular Function	heme binding
			GO:0042626	Molecular Function	ATPase activity, coupled to transmembrane movement of substances
			GO:0042803	Molecular Function	protein homodimerization activity
LdBPK_230440.1	LdBPK_230009300	hypotheticalprotein,conserved
LdBPK_230460.1	LdBPK_230009400	hypotheticalprotein,conserved
LdBPK_230470.1	LdBPK_230009500	aldose1-epimerase-likeprotein	GO:0005975	Biological Process	carbohydrate metabolic process
			GO:0003824	Molecular Function	catalytic activity
			GO:0016853	Molecular Function	isomerase activity
			GO:0030246	Molecular Function	carbohydrate binding
LdBPK_230480.1	LdBPK_230009600	hypotheticalprotein,conserved
LdBPK_230490.1	LdBPK_230009700	permease-likeprotein	GO:0016020	Cellular Component	membrane
LdBPK_230500.1	LdBPK_230009800	trypanothionesynthetase,putative
LdBPK_230510.1	LdBPK_230009900	hypotheticalprotein,conserved
LdBPK_230520.1	LdBPK_230010000	hypotheticalprotein,conserved
	LdBPK_230010100	hypotheticalprotein
LdBPK_230530.1	LdBPK_230010200	SNF1-relatedproteinkinaseregulatorysubunitbeta,putative	GO:0005515	Molecular Function	protein binding
LdBPK_230540.1	LdBPK_230010300	hypotheticalprotein,conserved
LdBPK_230550.1	LdBPK_230010400	hypotheticalprotein,conserved
LdBPK_230560.1	LdBPK_230010500	SETdomaincontainingprotein,putative	GO:0005515	Molecular Function	protein binding
LdBPK_230570.1	LdBPK_230010600	ribosomalRNAmethyltransferase-likeprotein	GO:0001510	Biological Process	RNA methylation
			GO:0032259	Biological Process	methylation
			GO:0003676	Molecular Function	nucleic acid binding
			GO:0008168	Molecular Function	methyltransferase activity
LdBPK_230580.1	LdBPK_230010700	acetyl-CoAsynthetase,putative	GO:0008152	Biological Process	metabolic process
			GO:0019427	Biological Process	acetyl-CoA biosynthetic process from acetate
			GO:0003824	Molecular Function	catalytic activity
			GO:0003987	Molecular Function	acetate-CoA ligase activity
			GO:0016208	Molecular Function	AMP binding
LdBPK_230590.1	LdBPK_230010800	hypotheticalprotein,conserved
LdBPK_230600.1	LdBPK_230010900	5'-3'exoribonucleaseC,putative	GO:0005622	Cellular Component	intracellular
			GO:0003676	Molecular Function	nucleic acid binding
			GO:0004527	Molecular Function	exonuclease activity
LdBPK_230610.1	LdBPK_230011000	hypotheticalprotein,conserved
LdBPK_230620.1	LdBPK_230011100	oxidoreductase-likeprotein	GO:0008152	Biological Process	metabolic process
			GO:0016491	Molecular Function	oxidoreductase activity
LdBPK_230630.1	LdBPK_230011200	oxidoreductase-likeprotein	GO:0008152	Biological Process	metabolic process
			GO:0016491	Molecular Function	oxidoreductase activity
LdBPK_230640.1	LdBPK_230011300	hypotheticalprotein,conserved
LdBPK_230650.1	LdBPK_230011400	hypotheticalprotein,conserved
LdBPK_230660.1	LdBPK_230011500	poly_A_-specificribonucleasePARN,putative	GO:0005634	Cellular Component	nucleus
			GO:0005737	Cellular Component	cytoplasm
			GO:0003676	Molecular Function	nucleic acid binding
			GO:0004518	Molecular Function	nuclease activity
	LdBPK_230011600
	LdBPK_230011700
	LdBPK_230011800
	LdBPK_230011900
	LdBPK_230012000
	LdBPK_230012100
	LdBPK_230012200
	LdBPK_230012300
	LdBPK_230012400
	LdBPK_230012500
	LdBPK_230012600
LdBPK_230670.1	LdBPK_230012700	Galactoseoxidase,centraldomaincontainingprotein,putative
LdBPK_230680.1	LdBPK_230012800	PutativetRNAbindingdomaincontainingprotein,putative	GO:0005622	Cellular Component	intracellular
			GO:0000049	Molecular Function	tRNA binding
			GO:0008270	Molecular Function	zinc ion binding
LdBPK_230690.1	LdBPK_230012900	metallo-beta-lactamasefamilyprotein-likeprotein	GO:0016787	Molecular Function	hydrolase activity
LdBPK_230700.1	LdBPK_230013000	PAP2superfamily,putative	GO:0016020	Cellular Component	membrane
			GO:0003824	Molecular Function	catalytic activity
LdBPK_230710.1	LdBPK_230013100	ubiquitin-activatingenzymeE1,putative	GO:0006464	Biological Process	cellular protein modification process
			GO:0003824	Molecular Function	catalytic activity
			GO:0005524	Molecular Function	ATP binding
			GO:0008641	Molecular Function	small protein activating enzyme activity
LdBPK_230720.1	LdBPK_230013200	kinesin,putative	GO:0007018	Biological Process	microtubule-based movement
			GO:0003777	Molecular Function	microtubule motor activity
			GO:0005524	Molecular Function	ATP binding
LdBPK_230730.1	LdBPK_230013300	MYCBP-associatedproteinfamily,putative
LdBPK_230750.1	LdBPK_230013400	hypotheticalprotein,conserved
LdBPK_230760.1	LdBPK_230013500	hypotheticalprotein,conserved
LdBPK_230770.1	LdBPK_230013600	hypotheticalprotein,conserved
LdBPK_230780.1	LdBPK_230013700	hypotheticalprotein,conserved
LdBPK_230790.1	LdBPK_230013800	BING4CT_NUC141_domaincontainingprotein,putative	GO:0005515	Molecular Function	protein binding
	LdBPK_230013900	hypotheticalprotein
LdBPK_230800.1	LdBPK_230014000	ExocystcomplexcomponentSec10,putative	GO:0006887	Biological Process	exocytosis
			GO:0048278	Biological Process	vesicle docking
			GO:0005737	Cellular Component	cytoplasm
LdBPK_230810.1	LdBPK_230014100	hypotheticalprotein,conserved
LdBPK_230820.1	LdBPK_230014200	spliceosomalU5snRNP-specificprotein,putative	GO:0007067	Biological Process	mitosis
			GO:0005681	Cellular Component	spliceosomal complex
LdBPK_230830.1	LdBPK_230014300	hypotheticalprotein,conserved
LdBPK_230840.1	LdBPK_230014400	oxidoreductase-likeprotein	GO:0008152	Biological Process	metabolic process
			GO:0016491	Molecular Function	oxidoreductase activity
LdBPK_230850.1	LdBPK_230014500	mitochondrialDNAprimase,putative	GO:0006264	Biological Process	mitochondrial DNA replication
			GO:0006269	Biological Process	DNA replication, synthesis of RNA primer
			GO:0005759	Cellular Component	mitochondrial matrix
			GO:0020023	Cellular Component	kinetoplast
			GO:0003896	Molecular Function	DNA primase activity
LdBPK_230860.1	LdBPK_230014600	3-ketoacyl-CoAthiolase,putative	GO:0008150	Biological Process	biological_process
			GO:0008152	Biological Process	metabolic process
			GO:0005739	Cellular Component	mitochondrion
			GO:0044429	Cellular Component	mitochondrial part
			GO:0003824	Molecular Function	catalytic activity
			GO:0003988	Molecular Function	acetyl-CoA C-acyltransferase activity
LdBPK_230870.1	LdBPK_230014700	CytochromeCoxidasecopperchaperone_COX17_,putative	GO:0006825	Biological Process	copper ion transport
			GO:0005758	Cellular Component	mitochondrial intermembrane space
			GO:0005507	Molecular Function	copper ion binding
			GO:0016531	Molecular Function	copper chaperone activity
LdBPK_230880.1	LdBPK_230014800	acetyl-CoAsynthetase,putative	GO:0008152	Biological Process	metabolic process
			GO:0019427	Biological Process	acetyl-CoA biosynthetic process from acetate
			GO:0003824	Molecular Function	catalytic activity
			GO:0003987	Molecular Function	acetate-CoA ligase activity
			GO:0016208	Molecular Function	AMP binding
LdBPK_230890.1	LdBPK_230014900	RNArecognitionmotif._a.k.a.RRM,RBD,orRNPdomain_,putative	GO:0003676	Molecular Function	nucleic acid binding
LdBPK_230900.1	LdBPK_230015000	RNA-bindingprotein,putative	GO:0003676	Molecular Function	nucleic acid binding
LdBPK_230910.1	LdBPK_230015100	50Sribosome-bindingGTPase/Dynaminfamily,putative	GO:0005622	Cellular Component	intracellular
			GO:0005525	Molecular Function	GTP binding
	LdBPK_230015200	hypotheticalprotein,conserved
LdBPK_230930.1	LdBPK_230015300	mitochondrialRNAbindingprotein,putative
LdBPK_230940.1	LdBPK_230015400	hypotheticalprotein,conserved
LdBPK_230950.1	LdBPK_230015500	Putativeserineesterase_DUF676_,putative
LdBPK_230960.1	LdBPK_230015600	SETdomaincontainingprotein,putative	GO:0005515	Molecular Function	protein binding
LdBPK_230970.1	LdBPK_230015700	hypotheticalprotein,conserved
LdBPK_230980.1	LdBPK_230015800	actininteractingprotein-likeprotein	GO:0055114	Biological Process	oxidation-reduction process
			GO:0003824	Molecular Function	catalytic activity
			GO:0008762	Molecular Function	UDP-N-acetylmuramate dehydrogenase activity
			GO:0016491	Molecular Function	oxidoreductase activity
			GO:0050660	Molecular Function	flavin adenine dinucleotide binding
LdBPK_230990.1	LdBPK_230015900	SETdomaincontainingprotein,putative	GO:0005515	Molecular Function	protein binding
LdBPK_231000.1	LdBPK_230016000	Na/Hantiporter-likeprotein	GO:0006812	Biological Process	cation transport
			GO:0055085	Biological Process	transmembrane transport
			GO:0016021	Cellular Component	integral to membrane
			GO:0015299	Molecular Function	solute:hydrogen antiporter activity
LdBPK_231000.1	LdBPK_230016100	hypotheticalprotein
LdBPK_231010.1	LdBPK_230016200	hypotheticalprotein
LdBPK_231020.1	LdBPK_230016300	hypotheticalprotein,conserved
	LdBPK_230016400	hypotheticalprotein
	LdBPK_230016500	hypotheticalprotein
LdBPK_231040.1	LdBPK_230016600	hypotheticalprotein,conserved
LdBPK_231050.1	LdBPK_230016700	alcoholdehydrogenase,zinc-containing-likeprotein	GO:0008152	Biological Process	metabolic process
			GO:0055114	Biological Process	oxidation-reduction process
			GO:0008270	Molecular Function	zinc ion binding
			GO:0016491	Molecular Function	oxidoreductase activity
	LdBPK_230016800
	LdBPK_230016900	sucrosehydrolase-likeprotein	GO:0005975	Biological Process	carbohydrate metabolic process
			GO:0005737	Cellular Component	cytoplasm
			GO:0004564	Molecular Function	beta-fructofuranosidase activity
LdBPK_231070.1	LdBPK_230017000	sucrosehydrolase-likeprotein	GO:0005975	Biological Process	carbohydrate metabolic process
			GO:0005737	Cellular Component	cytoplasm
			GO:0004564	Molecular Function	beta-fructofuranosidase activity
LdBPK_231080.1	LdBPK_230017100	PutativeS-adenosyl-L-methionine-dependentmethyltransferase,putative
LdBPK_231090.1	LdBPK_230017200	hypotheticalprotein,conserved
	LdBPK_230017300	HelicaseconservedC-terminaldomaincontainingprotein,putative
	LdBPK_230017400	SNF2familyN-terminaldomaincontainingprotein,putative
LdBPK_231100.1	LdBPK_230017500	hypotheticalprotein
LdBPK_231110.1	LdBPK_230017600	hypotheticalprotein,conserved
LdBPK_231120.1	LdBPK_230017700	cytosolicleucylaminopeptidase	GO:0005975	Biological Process	carbohydrate metabolic process
			GO:0005737	Cellular Component	cytoplasm
			GO:0004564	Molecular Function	beta-fructofuranosidase activity
LdBPK_231130.1	LdBPK_230017800	hypotheticalprotein,conserved
LdBPK_231140.1	LdBPK_230017900	hypotheticalprotein,conserved
LdBPK_231150.1	LdBPK_230018000	hypotheticalprotein,conserved
LdBPK_231160.1	LdBPK_230018100	hypotheticalprotein,conserved
LdBPK_231170.1	LdBPK_230018200	hypotheticalprotein,conserved
LdBPK_231180.1	LdBPK_230018300	hypotheticalprotein,conserved
LdBPK_231190.1	LdBPK_230018400	hypotheticalprotein,conserved
	LdBPK_230018500	hydrophilicacylatedsurfaceproteina
	LdBPK_230018600	hydrophilicacylatedsurfaceproteinb
LdBPK_231250.1	LdBPK_230018700	hypotheticalprotein,conserved
LdBPK_231260.1	LdBPK_230018800	hypotheticalprotein,conserved
LdBPK_231270.1	LdBPK_230018900	5-formyltetrahydrofolatecyclo-ligasefamily,putative	GO:0009396	Biological Process	folic acid-containing compound biosynthetic process
			GO:0005524	Molecular Function	ATP binding
			GO:0030272	Molecular Function	5-formyltetrahydrofolate cyclo-ligase activity
LdBPK_231280.1	LdBPK_230019000	ScavengermRNAdecappingenzymeC-termbinding/HITdomaincontainingprotein,putative	GO:0003824	Molecular Function	catalytic activity
LdBPK_231290.1	LdBPK_230019100	hypotheticalprotein,conserved
LdBPK_231300.1	LdBPK_230019200	ProbablemethyltransferaseBTM2homolog
LdBPK_231310.1	LdBPK_230019300	hypotheticalprotein,conserved
LdBPK_231320.1	LdBPK_230019400	StealthproteinCR2,conservedregion2/StealthproteinCR3,conservedregion3,putative
LdBPK_231340.1	LdBPK_230019500	StealthproteinCR2,conservedregion2,putative
LdBPK_231350.1	LdBPK_230019600	hypotheticalprotein,conserved	GO:0005515	Molecular Function	protein binding
LdBPK_231360.1	LdBPK_230019700	hypotheticalprotein,conserved
LdBPK_231370.1	LdBPK_230019800	hypotheticalprotein,conserved
LdBPK_231380.1	LdBPK_230019900	hypotheticalprotein,conserved
LdBPK_231390.1	LdBPK_230020000	hypotheticalprotein,conserved
LdBPK_231400.1	LdBPK_230020100	coronin,putative	GO:0000226	Biological Process	microtubule cytoskeleton organization
			GO:0020016	Cellular Component	flagellar pocket
			GO:0036064	Cellular Component	cilium basal body
			GO:0005515	Molecular Function	protein binding
			GO:0008017	Molecular Function	microtubule binding
			GO:0019894	Molecular Function	kinesin binding
LdBPK_231410.1	LdBPK_230020200	hypotheticalprotein,conserved
LdBPK_231420.1	LdBPK_230020300	Putativetransmembranefamily234,putative
LdBPK_231430.1	LdBPK_230020400	membrane-boundacidphosphatase2	GO:0003993	Molecular Function	acid phosphatase activity
		GO term	Number
		metabolic process	23
		cytoskeletton	4
		DNA/RNA	17
		transport	9
		oxidoreduction	6
		protein synthesis	3
		signaling	2
		hypothetical proteins	66
		unamed	12
		not asssigned	16

## Sheet: B
B: Gene and associated GO terms from the smaller frangment of chr23 in BPK026 SbIII-R (pop B)
LdBPK282 v1	LdBPK282 v2	Function	GO:TRITRYP
LdBPK_231470.1	LdBPK_230020800	hypotheticalprotein,conserved
LdBPK_231480.1	LdBPK_230020900	hypotheticalprotein,conserved
LdBPK_231490.1	LdBPK_230021000	FirstC2domainofRPGR-interactingprotein1,putative
LdBPK_231500.1	LdBPK_230021100	Rapamycin-insensitivecompanionofmTOR,N-term/Rapamycin-insensitivecompanionofmTOR,middledomain/Rapamycin-insensitivecompanionofmTORRasGEF_Ndomaincontainingprotein,putative
LdBPK_231510.1	LdBPK_230021200	hypotheticalprotein,conserved
LdBPK_231520.1	LdBPK_230021300	hypotheticalprotein,conserved
	LdBPK_230021400	hypotheticalprotein
LdBPK_231530.1	LdBPK_230021500	XPGN-terminaldomain/XPGI-region,putative	GO:0006281	Biological Process	DNA repair
			GO:0003677	Molecular Function	DNA binding
			GO:0003824	Molecular Function	catalytic activity
			GO:0004518	Molecular Function	nuclease activity
LdBPK_231540.1	LdBPK_230021600	hypotheticalprotein,conserved
LdBPK_231550.1	LdBPK_230021700
LdBPK_231560.1	LdBPK_230021800	lathosteroloxidase-likeprotein	GO:0006633	Biological Process	fatty acid biosynthetic process
			GO:0055114	Biological Process	oxidation-reduction process
			GO:0005783	Cellular Component	endoplasmic reticulum
			GO:0005506	Molecular Function	iron ion binding
			GO:0016491	Molecular Function	oxidoreductase activity
LdBPK_231570.1	LdBPK_230021900	dyneinheavychain,putative	GO:0007018	Biological Process	microtubule-based movement
			GO:0030286	Cellular Component	dynein complex
			GO:0003777	Molecular Function	microtubule motor activity
			GO:0005524	Molecular Function	ATP binding
			GO:0016887	Molecular Function	ATPase activity
LdBPK_231580.1	LdBPK_230022000	hypotheticalprotein,conserved
LdBPK_231590.1	LdBPK_230022100	DNApolymerasezetacatalyticsubunit,putative	GO:0006139	Biological Process	nucleobase-containing compound metabolic process
			GO:0006260	Biological Process	DNA replication
			GO:0000166	Molecular Function	nucleotide binding
			GO:0003676	Molecular Function	nucleic acid binding
			GO:0003677	Molecular Function	DNA binding
			GO:0003887	Molecular Function	DNA-directed DNA polymerase activity
LdBPK_231600.1	LdBPK_230022200	hypotheticalprotein,conserved
LdBPK_231610.1	LdBPK_230022300	Elongator-likeProtein3b,putative	GO:0032785	Biological Process	negative regulation of DNA-dependent transcription, elongation
			GO:0043007	Biological Process	maintenance of rDNA
			GO:0005730	Cellular Component	nucleolus
			GO:0003824	Molecular Function	catalytic activity
			GO:0008080	Molecular Function	N-acetyltransferase activity
			GO:0051536	Molecular Function	iron-sulfur cluster binding
LdBPK_231620.1	LdBPK_230022400	hypotheticalprotein,conserved
LdBPK_231630.1	LdBPK_230022500	mitochondrialcarrierprotein-likeprotein	GO:0006810	Biological Process	transport
			GO:0016020	Cellular Component	membrane
LdBPK_231640.1	LdBPK_230022600	DNApolymerasetheta_helicasedomainonly_,putative	GO:0003676	Molecular Function	nucleic acid binding
			GO:0004386	Molecular Function	helicase activity
			GO:0005524	Molecular Function	ATP binding
			GO:0008026	Molecular Function	ATP-dependent helicase activity
LdBPK_231650.1	LdBPK_230022700	hypotheticalprotein,conserved
LdBPK_231660.1	LdBPK_230022800	Ran-bindingprotein,putative
LdBPK_231680.1	LdBPK_230022900	2Fe-2Siron-sulfurclusterbindingdomaincontainingprotein,putative	GO:0006099	Biological Process	tricarboxylic acid cycle
			GO:0055114	Biological Process	oxidation-reduction process
			GO:0009055	Molecular Function	electron carrier activity
			GO:0016491	Molecular Function	oxidoreductase activity
			GO:0051536	Molecular Function	iron-sulfur cluster binding
LdBPK_231690.1	LdBPK_230023000	palmitoylacyltransferase12,putative	GO:0006810	Biological Process	transport
			GO:0006897	Biological Process	endocytosis
			GO:0018345	Biological Process	protein palmitoylation
			GO:0016021	Cellular Component	integral to membrane
			GO:0008270	Molecular Function	zinc ion binding
LdBPK_231700.1	LdBPK_230023100	DHHCzincfingerdomain-likeprotein	GO:0008270	Molecular Function	zinc ion binding
LdBPK_231710.1	LdBPK_230023200	DHHCpalmitoyltransferase,putative
LdBPK_231720.1	LdBPK_230023300	Inositolhexakisphosphate,putative
LdBPK_231730.1	LdBPK_230023400	hypotheticalprotein,conserved
LdBPK_231740.1	LdBPK_230023500	hypotheticalprotein,conserved
LdBPK_231750.1	LdBPK_230023600	Meckelsyndrometype1protein,putative
LdBPK_231760.1	LdBPK_230023700	hypotheticalprotein,conserved
LdBPK_231770.1	LdBPK_230023800	hypotheticalprotein,conserved
LdBPK_231780.1	LdBPK_230023900	RING-H2zincfinger/Ringfingerdomain/Zincfinger,C3HC4type_RINGfinger_containingprotein,putative
LdBPK_231790.1	LdBPK_230024000	Qb-SNAREprotein,putative
LdBPK_231800.1	LdBPK_230024100	Qb-SNAREprotein,putative
LdBPK_231810.1	LdBPK_230024200	hypotheticalprotein,conserved
LdBPK_231820.1	LdBPK_230024300	exosomecomponentCSL4,putative
LdBPK_231830.1	LdBPK_230024400	hypotheticalprotein,conserved
LdBPK_231840.1	LdBPK_230024500	hypotheticalprotein,conserved
LdBPK_231850.1	LdBPK_230024600	Trichohyalin-plectin-homologydomaincontainingprotein,putative
	LdBPK_230024700	hypotheticalprotein
LdBPK_231860.1	LdBPK_230024800	GAFdomain/TIP41-likefamily,putative	GO:0005515	Molecular Function	protein binding
LdBPK_231870.1	LdBPK_230024900	hypotheticalprotein,conserved
LdBPK_231880.1	LdBPK_230025000	alanineracemase,putative	GO:0005829	Cellular Component	cytosol
			GO:0008784	Molecular Function	alanine racemase activity
LdBPK_231890.1	LdBPK_230025100	hypotheticalprotein,conserved	GO:0005515	Molecular Function	protein binding
LdBPK_231900.1	LdBPK_230025200	hypotheticalprotein,conserved
LdBPK_231910.1	LdBPK_230025300	vacuolarprotontranslocatingATPasesubunitA,putative	GO:0015986	Biological Process	ATP synthesis coupled proton transport
			GO:0015991	Biological Process	ATP hydrolysis coupled proton transport
			GO:0033177	Cellular Component	proton-transporting two-sector ATPase complex, proton-transporting domain
			GO:0015078	Molecular Function	hydrogen ion transmembrane transporter activity
LdBPK_231920.1	LdBPK_230025400	protohemeIXfarnesyltransferase,putative	GO:0006783	Biological Process	heme biosynthetic process
			GO:0048034	Biological Process	heme O biosynthetic process
			GO:0016021	Cellular Component	integral to membrane
			GO:0031966	Cellular Component	mitochondrial membrane
			GO:0004659	Molecular Function	prenyltransferase activity
			GO:0008495	Molecular Function	protoheme IX farnesyltransferase activity
LdBPK_231930.1	LdBPK_230025500	hypotheticalprotein,conserved
LdBPK_231940.1	LdBPK_230025600	hypotheticalprotein,conserved
LdBPK_231950.1	LdBPK_230025700	hypotheticalprotein,conserved	GO:0006396	Biological Process	RNA processing
			GO:0005622	Cellular Component	intracellular
LdBPK_231960.1	LdBPK_230025800	hypotheticalprotein,conserved
LdBPK_231970.1	LdBPK_230025900	neutralsphingomyelinaseactivationassociatedfactor-likeprotein	GO:0005515	Molecular Function	protein binding
LdBPK_231980.1	LdBPK_230026000	Nucleoside2-deoxyribosyltransferase,putative	GO:0009159	Biological Process	deoxyribonucleoside monophosphate catabolic process
			GO:0050144	Molecular Function	nucleoside deoxyribosyltransferase activity
			GO:0070694	Molecular Function	deoxyribonucleoside 5'-monophosphate N-glycosidase activity
		GO term	Number
		metabolic process	6
		cytoskeletton	3
		DNA/RNA	6
		transport	1
		oxidoreduction	0
		protein synthesis	2
		signaling	0
		hypothetical proteins	24
		unamed	1
		not asssigned	9
