# Supplementary material for: Molecular Preadaptation to Antimony Resistance in Leishmania donovani on the Indian Subcontinent
Source: mSphere. 2018 Apr 18;3(2):e00548-17. doi: 10.1128/mSphere.00548-17 (PMC5907651; doi:10.1128/mSphere.00548-17)
Supplement: DATA SET S3 [file sph002182513sd3.xlsx]

## Sheet: A
A: Metabolites abundance and LOG2FC between strains
Data type						RAW DATA
id	Detection Mode	Mass	RT	Class	Subclass	BPK026 popB				BPK026 popB				BPK026 popB				BPK026				BPK275 popB				BPK275 popC				BPK275 popD				BPK275			BPK282 700B				BPK282 700C				BPK282 700D				BPK282
Technical Replicate						1	2	3	4	1	2	3	4	1	2	3	4	1	2	3	4	1	2	3	4	1	2	3	4	1	2	3	4	2	3	4	1	2	3	4	1	2	3	4	1	2	3	4	1
PAT concentration (µg.ml-1) (so SbIII is 32% of it)						21.75	21.75	21.75	21.75	43.5	43.5	43.5	43.5	700	700	700	700	0	0	0	0	700	700	700	700	700	700	700	700	700	700	700	700	0	0	0	700	700	700	700	700	700	700	700	700	700	700	700	0
						21.75_1	21.75_2	21.75_3	21.75_4	43.5_1	43.5_2	43.5_3	43.5_4	700_1	700_2	700_3	700_4	0_1	0_2	0_3	0_4	700B1_1	700B1_2	700B1_3	700B1_4	700C1_1	700C1_2	700C1_3	700C1_4	700D1_1	700D1_2	700D1_3	700D1_4	01_2	01_3	01_4	700B_1	700B_2	700B_3	700B_4	700C_1	700C_2	700C_3	700C_4	700D_1	700D_2	700D_3	700D_4	01_1
glucolepidiin	Positive	347.036	1301.99	NA	NA	0.0162276	0.0196357	0.0192413	0.0151256	0.0144143	0.0176273	0.0140143	0.0160657	0.0165137	0.0156756	0.0189384	0.0186619	0.0245732	0.0129897	0.0221814	0.0249483	0.00799421	0.00854848	0.00831979	0.00837517	0.00872105	0.00714735	0.0113446	0.0154188	0.00888926	0.00281559	0.00859612	0.00821699	0.00290281	0.00470239	0.00253425	0.0119862	0.0108039	0.0118479	0.0112193	0.00430257	0.00280781	0.00526695	0.00645361	0.00553216	0.00578805	0.00624304	0.00697515	0.00815213
phosphorylethanolamine	Negative	141.019	1413.2	NA, glycerophospholipids	precursor GPE	0.0957081	0.0824038	0.0972006	0.0631416	0.0589432	0.0612727	0.0482087	0.0406736	0.0477194	0.0470653	0.0550791	0.0600003	0.0728605	0.0181843	0.0365325	0.0610039	0.00952031	0.0091307	0.00973116	0.0131641	0.00821123	0.00789343	0.00710278	0.00935952	0.0343548	0.0292995	0.0499952	0.0412294	0.0024865	0.00234449	0.00245011	0.0144476	0.0132445	0.0115775	0.0120175	0.00539183	0.00381564	0.00697435	0.0101885	0.00545557	0.0042953	0.00497492	0.00377745	0.00606334
carnitine	Positive	161.105	971	NA, vitamins and cofactors	NA, cofactors	0.376086	0.302537	0.335994	0.26267	0.277481	0.310243	0.300297	0.216616	0.384185	0.350459	0.462698	0.383119	0.160898	0.052339	0.172157	0.166381	0.163995	0.151826	0.150308	0.156099	0.247033	0.395407	0.324994	0.410675	0.322568	0.0873637	0.283499	0.325906	0.197859	0.256452	0.172951	0.416081	0.418999	0.407233	0.430199	0.137522	0.0629788	0.135357	0.185214	0.255686	0.270775	0.311473	0.2927	0.335504
xanthine	Positive	152.034	458.83	purines/pyrimidines and conjugates	purines	0.0435207	0.0435446	0.0500703	0.0369757	0.0263837	0.0370652	0.0312748	0.0387953	0.0329885	0.0251453	0.0501594	0.0484267	0.0833995	0.0310952	0.115446	0.0808908	0.00639916	0.00509055	0.00477275	0.00850443	0.0268883	0.0163494	0.0243049	0.0218944	0.00589436	0.0037418	0.00378291	0.00322754	0.00526545	0.00378288	0.00351924	0.0289549	0.0315442	0.0240138	0.034588	0.0230191	0.0148571	0.0127627	0.014683	0.0103952	0.00603899	0.0117523	0.0153914	0.00622897
y-Ala-Pro	Positive	186.101	913.095	NA	NA	0.00977841	0.00859572	0.0100959	0.00678711	0.0107194	0.013015	0.00929179	0.0100035	0.00814826	0.00715117	0.0113391	0.0101177	0.00736447	0.00502667	0.00792865	0.0112085	0.0175123	0.0157783	0.0153783	0.0161067	0.010214	0.00889998	0.0159499	0.0149325	0.00850949	0.00325889	0.00925513	0.00882143	0.0130857	0.0157783	0.0120845	0.0114226	0.00954576	0.0107326	0.0100581	0.00582957	0.00411579	0.00734501	0.00807861	0.013245	0.0133163	0.0141372	0.0146074	0.0141083
1-Aminocyclopropane-1-carboxylate	Positive	101.048	862.352	NA	NA	0.00592488	0.00493932	0.00491818	0.00425034	0.00654851	0.00907536	0.00732974	0.00810552	0.00718469	0.00838541	0.00710266	0.00907936	0.00646801	0.00495896	0.00603951	0.00562305	0.0101817	0.00888769	0.0112024	0.00923449	0.00803	0.00764375	0.00790258	0.00631571	0.0125303	0.0110148	0.0159263	0.0129961	0.0119828	0.00947133	0.0147103	0.00450716	0.00526576	0.0053123	0.00563979	0.00374617	0.00341415	0.00365107	0.00333483	0.00321673	0.00263143	0.00371664	0.00324472	0.00549355
valine, betaine, X-amino-pentanoicacid	Positive	117.079	970.33	NA, fatty acyls, amino acids, peptides and amino acid conjugates	NA, fatty acids, amino acids	3.19715	2.79774	3.05981	2.54899	3.48835	3.46138	3.31916	2.90169	4.14184	3.71852	4.47662	4.14141	2.70477	1.21565	2.70917	3.07916	4.2008	4.35552	4.30546	4.36955	4.11184	3.74927	4.1945	4.5622	2.64811	0.975111	2.44846	2.53756	3.11833	3.0011	3.00375	4.10625	4.20079	4.01305	4.50349	4.93936	4.09268	4.86668	5.3886	4.88499	5.14605	4.93367	5.18228	4.05306
dimethylglycine 4-Aminobutanoate, X-amino-butanoicacid, 2-Aminoisobutyricacid, gammaaminobutyricacid, 4-amino-butyrate	Positive	103.063	943.253	NA	NA	0.188388	0.166542	0.177099	0.140358	0.201473	0.210228	0.184953	0.160033	0.118093	0.0931891	0.110526	0.108598	0.138683	0.0672754	0.118529	0.13752	0.204253	0.159108	0.178882	0.262418	0.136131	0.106177	0.11472	0.141776	0.078938	0.0821533	0.0935031	0.07585	0.164365	0.132627	0.172195	0.18469	0.148929	0.15854	0.209781	0.132117	0.125898	0.118595	0.13258	0.0606076	0.0489272	0.0608688	0.0786034	0.100817
acetyl-lysine, glycyl-leucine	Positive	188.116	960.576	NA, amino acids, peptides and amino acid conjugates	NA, polypeptides	0.157435	0.161504	0.159746	0.12401	0.0562354	0.0601339	0.0486608	0.0483278	0.0160214	0.0164607	0.0178736	0.0202662	1.84658	0.559901	0.974598	1.9335	0.071042	0.0711537	0.0627932	0.068981	0.041081	0.0505519	0.0524683	0.0806473	0.032777	0.00966307	0.0291249	0.0300608	0.116003	0.148907	0.119734	0.0548025	0.0576516	0.0440044	0.0591958	0.0281664	0.0139154	0.0301382	0.0332664	0.0231983	0.0275781	0.0283302	0.0367209	0.0927843
serine	Positive	105.043	1107.31	NA, amino acids, peptides and amino acid conjugates	NA, amino acids	1.63237	1.50832	1.92778	1.43785	1.72507	1.87779	1.74441	1.50581	1.4517	1.27733	1.8388	1.6721	1.37795	0.490943	0.852426	1.3642	0.386396	2.07172	1.79417	1.8342	0.174033	0.994021	2.06591	2.68452	1.17202	0.415149	1.10027	1.35992	1.45718	2.21824	1.19915	1.56521	1.53162	1.37336	1.82296	0.948494	0.60513	1.17201	1.65055	1.99398	2.29575	2.20372	2.2771	1.79612
putrescine	Positive	87.032	1105.02	NA, amino acids	NA, NA	0.0677264	0.0588025	0.078754	0.0628677	0.0689069	0.0792324	0.0668738	0.0646847	0.0511364	0.0475724	0.061529	0.07287	0.0560175	0.021688	0.0333755	0.0531569	0.0152819	0.0688837	0.0626982	0.0689399	0.00642157	0.0344926	0.0667127	0.105238	0.0404548	0.0146577	0.03768	0.0486811	0.0565547	0.0894892	0.041066	0.0590647	0.051179	0.0492979	0.0651884	0.0335865	0.0187641	0.0433916	0.0547922	0.0758321	0.0889446	0.0756839	0.0786424	0.068007
taurine	Negative	125.015	981.614	amino acids, peptides and amino acid conjugates	amino acids	0.052138	0.0536341	0.0871308	0.0634461	0.0641206	0.058174	0.0526371	0.0483737	0.0381543	0.0256436	0.0272839	0.053549	0.0458086	0.0136531	0.0273189	0.077008	0.116383	0.114263	0.124431	0.169003	0.087206	0.0563383	0.0629637	0.0966967	0.0281908	0.0308725	0.0304681	0.0172771	0.0377871	0.0342711	0.0504461	0.0917721	0.0874199	0.0746202	0.129622	0.072966	0.0833835	0.0772448	0.133339	0.141514	0.193103	0.181678	0.188173	0.0736228
X-amino-4-cyano-butanoicacid, dihydrothymine	Positive	128.059	964.714	NA	NA	0.0202133	0.0224347	0.0183951	0.0150509	0.0177432	0.0152609	0.0141534	0.0174604	0.0125137	0.0095195	0.0115665	0.0111749	0.025416	0.0136544	0.029189	0.0317963	0.018599	0.020074	0.0162362	0.0165196	0.0114721	0.0159521	0.0136208	0.0144407	0.0197728	0.0172775	0.0112312	0.0202031	0.0193961	0.0247803	0.0178745	0.0417081	0.0437158	0.0359001	0.0391115	0.0163481	0.0209623	0.0158768	0.0174968	0.03236	0.0291018	0.0264773	0.0301231	0.0239607
pipecolicacid, N4-acetylaminobutanal	Positive	129.079	925.088	NA, ketones and aldehydes, amino ketones	NA, amino ketones, aliphatic amides	10.5984	8.88381	9.76302	8.32668	5.53957	6.4278	5.75846	5.30589	3.88233	3.45443	4.17645	4.29652	16.6444	5.86119	8.74793	16.7092	7.31379	8.06336	7.86354	7.53197	6.64123	7.7718	9.25954	13.9746	5.04187	2.52941	4.83542	5.35605	6.11192	7.31367	5.64323	14.6192	12.2181	13.194	13.234	5.77549	4.57167	6.68164	7.71105	7.03395	8.44676	10.0194	10.0184	4.55585
arginine	Positive	174.112	1764.13	NA, amino acids, peptides and amino acid conjugates	NA, amino acids	4.35554	3.5208	3.87061	2.84836	3.90571	4.21341	3.99262	3.36567	4.9673	4.7831	5.16249	6.03724	0.915839	0.403701	1.37416	1.05489	7.85606	7.32305	7.2851	7.02736	10.4359	8.1579	11.1496	13.7369	10.0801	4.39918	9.25595	10.8695	8.11474	9.9349	6.78027	5.99102	4.96255	5.22373	5.71765	4.75946	2.56835	5.24585	5.89141	6.8039	7.23078	7.09065	6.65132	4.51913
Demethylphosphinothricin	Negative	167.035	960.545	NA	NA	0.155147	0.11897	0.115832	0.0293579	0.12925	0.0915041	0.127703	0.0454751	0.142098	0.0973769	0.162368	0.125607	0.176045	0.0835759	0.158742	0.192136	0.19985	0.190922	0.166921	0.202558	0.15269	0.131412	0.126189	0.199652	0.0781318	0.100992	0.0927801	0.0552045	0.113552	0.127919	0.0904138	0.090431	0.106946	0.0915711	0.118444	0.0870626	0.0801986	0.0802748	0.141392	0.135961	0.170952	0.189665	0.175942	0.140593
histamine	Positive	111.08	1765.34	NA	NA	0.0913208	0.0673965	0.0709764	0.0611651	0.0835655	0.0992186	0.0890874	0.0746578	0.11761	0.112874	0.125716	0.134495	0.0120325	0.00638273	0.0170972	0.0123953	0.205871	0.180484	0.17489	0.166495	0.263545	0.196261	0.309852	0.384521	0.282725	0.0965394	0.239088	0.27308	0.190757	0.258208	0.164691	0.149206	0.11025	0.121935	0.130425	0.107177	0.0594441	0.12801	0.141726	0.184117	0.176614	0.178399	0.173641	0.102614
cystathionine	Positive	222.067	1504.67	NA, amino acids, peptides and amino acid conjugates	NA, amino acids	1.09156	0.835195	1.01057	0.721526	0.89453	1.00432	0.904849	0.760105	0.331462	0.297196	0.410771	0.400718	0.562017	0.174042	0.435653	0.46652	1.74085	1.69491	1.79603	1.78231	1.1424	1.26749	1.68001	2.9439	1.45219	0.344113	1.14829	1.40945	1.60093	2.39939	1.28644	2.75812	2.05764	2.2173	2.53369	0.893191	0.468532	1.12684	1.45642	1.43757	1.58418	1.60685	1.75703	1.11569
GPE(O-34:3/2)	Positive	699.52	377.129	NA, glycerophospholipids	NA, glycerophosphoethanolamines	0.0454818	0.0350877	0.0509263	0.0359785	0.0297493	0.0443629	0.0406226	0.0362523	0.0588633	0.0615404	0.0534014	0.0566074	0.0200021	0.0380723	0.032535	0.0234393	0.0430825	0.0375569	0.049764	0.0359576	0.043952	0.0595568	0.032314	0.0434342	0.061917	0.0723371	0.0703533	0.0724547	0.0489536	0.0520084	0.0454219	0.0785146	0.0517626	0.0648728	0.0499564	0.0428097	0.0471645	0.0598638	0.0353909	0.0366124	0.022704	0.0383668	0.0236092	0.0452363
phenylalanine	Positive	165.079	732.626	NA, amino acids, peptides and amino acid conjugates	NA, amino acids	5.67978	4.85101	5.35581	4.22946	3.944	4.69158	3.94772	3.87181	2.21643	1.86079	2.4964	2.48739	1.07394	0.626161	0.974536	1.20051	6.46376	6.86007	7.07447	6.98079	3.64463	3.93712	5.91957	7.72465	4.95231	2.40671	5.1688	5.78776	8.929	10.1964	9.12067	3.13857	2.39762	3.04927	2.75191	0.925464	0.591768	1.11364	1.13826	1.71482	2.08232	2.33173	2.10164	2.43255
methionine	Positive	149.051	858.179	NA, amino acids, peptides and amino acid conjugates	NA, amino acids	0.561982	0.451368	0.471548	0.305593	0.641195	0.896966	0.659674	0.615273	0.824101	0.685966	0.843334	0.912711	0.60515	0.276137	0.548986	0.55509	2.01325	1.96601	1.96249	1.86591	0.758537	0.930668	1.1981	1.88348	1.09505	0.45448	1.01081	1.22308	1.09767	1.96476	1.19048	0.266739	0.270914	0.258258	0.218816	0.205226	0.0899482	0.259443	0.267727	0.364463	0.425002	0.552932	0.521048	0.356599
arabinose-1-phosphate, ribose-1/5-phosphate, xylulose-1/5-phosphate, ribulose 5-phosphate, arabinose 5-phosphate	Negative	230.019	1113.31	carbohydrates	sugar phosphates	0.0206357	0.0169662	0.024013	0.0165378	0.0137148	0.0190853	0.0152151	0.0179003	0.00824612	0.00813632	NA	0.0110023	0.0242462	0.0105982	0.00307719	0.0218649	0.00769052	0.00324079	0.0171671	0.0135269	0.0151196	0.0126413	0.0115857	0.0027904	0.00872859	0.00741526	0.0131393	0.00837315	0.0155766	NA	0.0180841	0.0277371	0.0204853	0.027092	0.026615	0.0123645	0.00710893	0.0124862	0.00880108	0.0353265	0.0355105	0.0479837	0.0366099	0.0651753
tagatose, glucose, deoxyarabinohexonic acid, mannose, sorbose, fructose, gulose, myoinositol, allose, galactose, scyllytol	Negative	180.064	1024.73	carbohydrates, alcohols and polyols, hydroxyl acids	monosaccharides, simple alcohols, short chain hydroxyl acids	0.246158	0.243374	0.341066	0.252714	0.232695	0.218026	0.182617	0.189947	0.211967	0.144201	0.132715	0.250084	0.264282	0.113785	0.0967852	0.363845	0.0989072	0.116906	0.111624	0.139801	0.165511	0.117375	0.114479	0.205181	0.0922139	0.134572	0.160486	0.0635039	0.103347	0.0755301	0.143697	0.269346	0.299562	0.229064	0.393325	0.0807077	0.0927603	0.0704438	0.145774	0.116263	0.138173	0.135584	0.132138	0.175107
Hypotaurine, Plasminogen,	Negative	109.02	1038.89	NA	NA	0.00404545	0.00333518	0.00458195	0.003844	0.00473445	0.00496618	0.00382284	0.00338714	0.00573894	0.00397813	0.00490145	0.00672712	0.00331208	0.00145638	0.00186348	0.0058892	0.0109633	0.0122474	0.0127703	0.0159033	0.008431	0.00579851	0.00602146	0.0110306	0.00217349	0.00259544	0.00373611	0.00213796	0.00354016	0.00321166	0.00466067	0.00872013	0.00969809	0.00823061	0.0151215	0.0065841	0.0077151	0.00776492	0.0122597	0.0134094	0.0196063	0.0187849	0.0171272	0.00723401
GPE(37:4/2) GPC(34:4/2)	Positive	753.53	383.583	NA, glycerophospholipids	NA, glycerophosphocholines, glycerophosphoethanolamines	0.0495268	0.048077	0.0481388	0.0382559	0.0502661	0.0631632	0.0552832	0.0567865	0.0913058	0.0791544	0.0856286	0.090897	0.0211071	0.01979	0.0281668	0.0260183	0.154498	0.165397	0.16637	0.157195	0.100448	0.10454	0.123282	0.132907	0.109888	0.0629815	0.113964	0.132657	0.13609	0.142709	0.106112	0.124433	0.0997539	0.106626	0.0837824	0.0995368	0.0741559	0.119297	0.0936327	0.179184	0.148785	0.154765	0.122224	0.0647849
glycerylphosphorylethanolamine	Negative	215.056	1074.05	NA, glycerophospholipids	PE breakdown product	0.201905	0.157501	0.186536	0.123971	0.162435	0.144608	0.119943	0.0867128	0.095753	0.0648373	0.0880562	0.0814098	0.0487447	0.0214221	0.0302645	0.0634567	0.173737	0.208516	0.182581	0.224006	0.0801254	0.0650619	0.0627845	0.0974357	0.0527154	0.0801052	0.101087	0.0223378	0.0698026	0.0607336	0.0909349	0.256163	0.278079	0.194394	0.326115	0.115501	0.104432	0.131742	0.234843	0.143494	0.135535	0.13524	0.143689	0.0841
y-Lys-Val	Positive	245.174	1825.46	NA	NA	NA	0.000599303	NA	NA	NA	NA	NA	NA	NA	NA	NA	NA	0.00138103	NA	0.00064761	0.00074622	0.0391438	0.0268668	0.0243589	0.0309233	0.0141885	0.0160542	0.0221635	0.032774	0.0392775	0.00707762	0.0278033	0.0428053	0.00321883	0.00856253	0.003754	0.0165056	0.0129118	0.0142577	0.0151157	0.0079055	0.00207048	0.0124084	0.0115193	0.0106581	0.0116124	0.0127191	0.0118182	0.00616805
Acetylcholine(RT=882s) 2-amino-heptanoicacid GAMMA-BUTYROBETAINE 4-Trimethylammoniobutanoate(RT=970s)	Positive	145.11	602.56	NA, fatty acyls	NA, fatty acids	0.0375047	0.0329961	0.0400462	0.0360346	0.0287982	0.0304391	0.0281319	0.026441	0.0213887	0.0222963	0.0295281	0.0238116	0.0301644	0.0138438	0.0305712	0.032586	0.0384703	0.038574	0.037714	0.0370945	0.0290979	0.023217	0.0368929	0.0458026	0.0208024	0.00833751	0.0183385	0.0170107	0.0330034	0.0377236	0.0277035	0.0293465	0.0298385	0.0245834	0.0265221	0.0169252	0.011166	0.0208556	0.028062	0.0315358	0.0399569	0.0459546	0.0416912	0.0277469
glutamate	Positive	147.053	985.225	amino acids	amino acids	11.2474	10.593	10.5317	11.3124	8.72366	8.5274	7.75178	8.86265	8.48674	7.77572	10.041	9.17395	7.32861	3.92786	6.81905	7.29204	12.863	10.4138	11.8153	13.718	10.3128	9.48544	9.81582	10.3532	11.1752	10.0756	12.7464	10.4161	13.0514	12.744	13.7001	13.6723	15.5619	13.5869	15.3922	16.2108	13.501	15.0432	14.2897	9.35907	5.66399	11.0688	11.2404	12.4972
N-Acetylglutamine	Positive	188.08	444.989	NA	NA	0.00852165	0.00742925	0.00889044	0.0076931	0.0103361	0.0104382	0.0102606	0.0086028	0.0103123	0.00937061	0.0108085	0.0093643	0.0133304	0.00781215	0.0112781	0.014602	0.00993597	0.00915233	0.0102465	0.0103082	0.00547185	0.0071946	0.00802299	0.0113342	0.00635939	0.00359834	0.00536221	0.00662989	0.0107003	0.00878802	0.00947879	0.00461075	0.00431708	0.00361296	0.00422451	0.00334934	0.00300137	0.0033848	0.00478231	0.00600092	0.00581499	0.00704745	0.00865445	0.015554
glycerophosphoinositol	Negative	334.067	1101	glycerophospholipids	glycerophosphoinositols	0.157824	0.12537	0.153187	0.112492	0.0870475	0.0992442	0.0861459	0.0903279	0.0775602	0.0596388	0.00807177	0.104616	0.045627	0.0175826	0.0035417	0.0569631	0.0456958	0.0383377	0.120561	0.088049	0.079218	0.060529	0.0650338	0.0224057	0.058849	0.084904	0.0995734	0.0533943	0.0692179	0.00823349	0.0696375	0.115689	0.12885	0.106365	0.14125	0.0451597	0.0317045	0.0500513	0.0787388	0.083933	0.0973307	0.103714	0.0883956	0.0514479
GPC(40:8/2)	Positive	829.561	261.8	NA, glycerophospholipids	NA, glycerophosphocholines	0.48429	0.474241	0.639781	0.37818	0.638452	0.788699	0.495388	0.395276	0.452574	0.318755	0.536966	0.367853	0.594722	0.437066	0.616026	0.79103	0.437956	0.507882	0.504318	0.552567	0.40948	0.53513	0.696458	0.451255	0.322596	0.259276	0.426606	0.317441	0.489237	0.640461	0.545805	0.695342	0.62465	0.717943	0.875134	0.277294	0.2969	0.501856	0.625545	0.519726	0.533073	0.608561	0.392593	0.600234
N-(octadecanoyl)-sphinganine, SP(36:0)	Positive	567.559	222.867	NA, SL and sphingoid bases	NA, ceramides	0.0271532	0.0396917	0.0392612	0.0249387	0.0325701	0.0252507	0.030026	0.0384651	0.0251763	0.0287759	0.0342698	0.0348287	0.00460102	0.00438151	0.0264396	0.00955877	0.079685	0.0767045	0.0769704	0.0927632	0.0557917	0.115254	0.1034	0.106109	0.142088	0.103106	0.143543	0.151045	0.0987878	0.0984228	0.0938937	0.113481	0.122591	0.146644	0.119215	0.0846613	0.053722	0.114042	0.10669	0.070338	0.0862065	0.110752	0.0960112	0.157675
phenylacetamide, N-acetylarylamine	Positive	135.068	905.789	NA, amino ketones	NA, unclassified compounds, aliphatic amides	0.103924	0.084367	0.0992208	0.0823635	0.0847652	0.105797	0.0882116	0.0834019	0.0615543	0.0555306	0.0633812	0.0753488	0.330899	0.131879	0.219414	0.290978	0.282739	0.277082	0.307472	0.30249	0.130916	0.14936	0.202522	0.317654	0.146418	0.0639204	0.148234	0.17682	0.169315	0.259413	0.151044	0.0822999	0.0654213	0.0728276	0.0712223	0.0372254	0.0220611	0.04513	0.0490916	0.0805259	0.0866645	0.0872848	0.0914459	0.0580292
N-(eicosanoyl)-sphing-4-enine, SP(38:1)	Positive	593.575	223.136	NA, SL and sphingoid bases	NA, ceramides	0.0557836	0.0532952	0.0666127	0.0493498	0.0624703	0.0619498	0.0596801	0.0540521	0.0270244	0.0208457	0.0269314	0.025894	0.0701955	0.0407165	0.0669656	0.07776	0.044058	0.0475239	0.0488063	0.0524818	0.0294498	0.0400292	0.0467462	0.0503911	0.0329721	0.0182573	0.0325991	0.0382008	0.0328484	0.0315655	0.0256731	0.045009	0.0513593	0.050234	0.0493865	0.0264389	0.018479	0.0338721	0.0293142	0.0406081	0.046196	0.0433013	0.0439238	0.0399395
y-Asp-Asp-Pro	Positive	345.119	1451.81	NA	NA	0.542769	0.57729	0.73855	0.515273	0.304364	0.343462	0.312116	0.330153	0.130359	0.10442	0.163802	0.148441	1.19826	0.407136	1.00115	1.2895	0.0426085	0.039076	0.0382434	0.0417807	0.03027	0.0263787	0.0510769	0.0896047	0.0289237	0.00942851	0.0245388	0.0299563	0.0617432	0.0965887	0.0604819	0.0737132	0.085628	0.0887322	0.0811959	0.0180405	0.0104094	0.0226991	0.0308559	0.0276538	0.0454919	0.0658883	0.0593259	0.219427
glycerol-3-phosphate	Negative	172.014	1108.51	carbohydrates	sugar phosphates	0.126551	0.0908479	0.109201	0.0798416	0.0532344	0.0815327	0.0507516	0.0559299	0.041245	0.0403641	0.00976178	0.0616255	0.0506165	0.0122626	0.00527008	0.042212	0.0457737	0.0197068	0.0739706	0.0755235	0.104918	0.0667938	0.0796154	0.0203152	0.0807762	0.0568483	0.126421	0.0950909	0.0257115	0.00230161	0.0366977	0.0858085	0.0520584	0.0682466	0.0594252	0.0191032	0.00942588	0.034237	0.0240013	0.104753	0.106276	0.168983	0.170325	0.0412939
D-1-Aminopropan-2-ol O-phosphate, L-1-Aminopropan-2-ol O-phosphate, N-Methylethanolamine phosphate	Negative	155.035	1545.61	NA	NA	0.00422503	0.0030673	0.00367803	0.00204312	0.00217053	0.00201438	0.00181624	0.00146546	0.00116934	0.00101106	0.00130547	0.00117993	0.001648	0.000226926	0.00104219	0.00161162	0.056578	0.0381754	0.0466728	0.0806035	0.0534592	0.0280662	0.0341984	0.0605643	0.00236388	0.00230466	0.00370653	0.0026925	0.0359073	0.0385185	0.0413144	0.00895476	0.00861383	0.00886634	0.0116105	0.000935231	0.000980602	0.00156944	0.00277838	0.0233967	0.050188	0.0684831	0.0551942	0.0232786
4-Guanidinobutanal	Positive	129.09	1766.1	NA, ketones and aldehydes	NA, aldehydes	0.0110703	0.0101922	0.0117107	0.00717561	0.00967006	0.0125962	0.0110125	0.00999241	0.012897	0.0136559	0.0132681	0.0155808	NA	0.00143485	0.00434271	0.00243406	0.0216658	0.0205803	0.0207352	0.0199737	0.0307186	0.0232001	0.0291143	0.0352567	0.0275279	0.010176	0.0264212	0.0294595	0.0202981	0.0267583	0.0183283	0.0145076	0.0137939	0.0117951	0.0166143	0.012664	0.00631131	0.0175899	0.0136992	0.0164357	0.0189014	0.0216896	0.0176033	0.0118455
methylcysteine, homocysteine	Positive	135.035	912.893	NA, amino acids, peptides and amino acid conjugates	NA, amino acids	0.013648	0.0125711	0.0145748	0.0112438	0.0142836	0.0122902	0.0131605	0.01055	0.00940132	0.00747913	0.00937964	0.00899334	0.0109293	0.00539606	0.00976934	0.012782	0.0134236	0.0115703	0.0132047	0.0141655	0.00680624	0.0066978	0.0108864	0.0119617	0.00708947	0.00377894	0.00885494	0.00817834	0.0169529	0.0195856	0.0177431	0.00676442	0.00798705	0.00666788	0.00851283	0.00353328	0.00359287	0.0041309	0.00554478	0.005308	0.00558107	0.00535655	0.00677376	0.00793814
PC(20:4(5Z,8Z,11Z,14Z)/18:4(6Z,9Z,12Z,15Z))	Positive	801.53	380.714	NA	NA	0.00852814	0.0084758	0.0116688	0.00497779	0.0115698	0.0151831	0.0114928	0.0116372	0.0168712	0.0216197	0.012182	0.0192027	0.00395558	0.00650551	0.00821196	0.00421021	0.030248	0.0312878	0.0409006	0.035335	0.0171976	0.0211254	0.0158955	0.0189397	0.0220814	0.0154875	0.0314752	0.0259056	0.0492351	0.0416904	0.040068	0.0215427	0.0192541	0.0207384	0.0177172	0.0247364	0.0184805	0.0212623	0.0240994	0.0402319	0.0299437	0.0268641	0.0288398	0.0198863
1,3,8-Naphthalenertriol	Positive	176.047	228.132	NA	NA	0.247016	0.226782	0.174135	0.198149	0.207301	0.165236	0.263015	0.286321	0.24136	0.269327	0.269017	0.406383	0.216456	0.179623	0.336511	0.149524	0.190486	0.23175	0.186966	0.175048	0.229641	0.391194	0.177837	0.277145	0.27643	0.131623	0.159024	0.213796	0.291968	0.15392	0.135592	0.287942	0.249469	0.278915	0.356213	0.49412	0.278773	0.641937	0.468302	0.572347	0.396009	0.415929	0.405011	0.403995
apiole	Positive	222.089	228.44	NA	NA	0.154644	0.15823	0.119362	0.111397	0.140346	0.101022	0.172707	0.167649	0.155113	0.176739	0.173118	0.233639	0.145754	0.120638	0.201615	0.0981098	0.130116	0.168304	0.127713	0.120781	0.152585	0.25875	0.125547	0.167848	0.172629	0.0867309	0.112576	0.131988	0.190252	0.0970077	0.0953421	0.190863	0.172768	0.170175	0.225022	0.327093	0.204913	0.387111	0.313391	0.36139	0.247507	0.259679	0.270845	0.23296
4-Aminopyridine	Positive	94.0531	1764.75	NA	NA	0.0125246	0.00845443	0.00879131	0.00766819	0.00989401	0.0102495	0.00818392	0.0104146	0.0118784	0.0156054	0.0142853	0.0147318	0.00162217	0.00135378	0.00290341	0.00159415	0.0238607	0.020811	0.0220158	0.0220601	0.0303513	0.0239669	0.0383992	0.0440827	0.0342957	0.0132472	0.0278156	0.0298334	0.0212399	0.0293523	0.0163919	0.0175251	0.0120697	0.0133581	0.0145728	0.0122259	0.00629719	0.0138163	0.0146471	0.0182594	0.0186695	0.0192037	0.0193633	0.011744
diethanolamine	Positive	105.079	1024.71	NA, amino alcohols	NA, secondary amino alcohols	0.0787518	0.0692411	0.0401958	0.0299507	0.0403143	0.0261006	0.0309675	0.0345764	0.0375729	0.0872817	0.104104	0.0290242	0.055923	0.0539941	0.104177	0.0300719	0.174176	0.133382	0.12185	0.107846	0.160247	0.199181	0.100787	0.0775244	0.171673	0.018751	0.0987141	0.0422201	0.171057	0.125149	0.0358259	0.127737	0.143586	0.115495	0.043102	0.105451	0.0362559	0.153883	0.186692	0.167833	0.170394	0.190156	0.214987	0.162617
L-beta-aspartyl-L-glutamic acid	Positive	262.08	518.308	NA	NA	NA	NA	NA	NA	NA	NA	NA	NA	NA	NA	NA	NA	NA	NA	0.000344755	NA	0.0267826	0.0240407	0.0240747	0.0260973	0.0149826	0.0163344	0.0220542	0.025822	0.0159394	0.00544575	0.0133169	0.0153267	0.0181593	0.0184202	0.0202609	0.0226047	0.0224926	0.0206761	0.0230492	0.0172741	0.0117691	0.0155769	0.0233162	0.0293382	0.0474069	0.0374819	0.0522619	0.0353912
mevalonate	Negative	148.073	366.426	hydroxyl acids	short chain dihydroxy acids	1.24442	0.938064	1.31279	0.849862	0.9471	0.782441	1.03506	0.691495	0.644247	0.557604	0.726155	0.616621	2.62505	1.97403	2.17869	3.9783	1.00814	1.03398	0.96934	1.06489	0.250321	0.228183	0.234013	0.294328	0.340842	0.362597	0.261774	0.601471	0.417747	0.484997	0.468287	0.570293	0.674033	0.522527	0.878849	0.622778	0.959578	0.70727	1.11805	0.333036	0.445036	0.515356	0.229283	0.68964
proline betaine	Positive	143.095	917.571	NA, amino acids, peptides and amino acid conjugates	NA, amino acids	0.138032	0.135614	0.144172	0.119775	0.116409	0.125964	0.121901	0.12356	0.111546	0.0996878	0.125932	0.12746	0.366135	0.310683	0.288818	0.405963	0.370842	0.389054	0.3973	0.391598	0.24452	0.277492	0.305699	0.357892	0.155374	0.100362	0.171717	0.183012	0.246758	0.259229	0.28635	0.217048	0.210038	0.242337	0.209121	0.14947	0.130472	0.164926	0.187016	0.180487	0.189856	0.203975	0.19982	0.178995
SP(34:0)	Positive	539.528	223.613	NA, SL and sphingoid bases	NA, ceramides	0.0463618	0.070491	0.0883645	0.0606112	0.0336096	0.0406681	0.0538971	0.0748304	NA	NA	NA	NA	0.00565959	0.0291504	0.0195763	0.0418702	0.0785704	0.0765532	0.0717851	0.0842911	0.0329621	0.0822303	0.0739742	0.0827012	0.0996865	0.0747589	0.0936668	0.112766	0.142629	0.137151	0.134413	0.123446	0.131349	0.16033	0.121786	0.0828305	0.0753802	0.118215	0.112908	0.0619268	0.0920991	0.117033	0.106032	0.257838
secocholestatriene	Positive	368.344	223.626	NA, steroids and steroid derivatives	NA, vitamins	0.0341502	0.0399738	0.0400992	0.0324241	0.0329936	0.0363566	0.0366945	0.0286509	0.0383133	0.0311801	0.0419466	0.0345455	0.0327992	0.0301394	0.040782	0.030686	0.0566058	0.0614377	0.0716875	0.0669187	0.0299197	0.0330095	0.0306266	0.0394963	0.0480322	0.0360347	0.0482512	0.0684526	0.0566214	0.0522109	0.0600163	0.0389257	0.0398248	0.0466134	0.0477846	0.0354595	0.0296515	0.0613597	0.0614774	0.0288837	0.039883	0.0375577	0.0332471	0.0546801
pyrroline-5-carboxylate	Positive	113.048	985.242	NA, other	NA, other	0.0213454	0.0207643	0.0158192	0.0166371	0.0212249	0.0290332	0.0181895	0.0184813	0.0207645	0.02463	0.0263155	0.0195295	0.024159	0.0144225	0.0230118	0.0230494	0.0306342	0.0264018	0.0269318	0.0291539	0.0225875	0.0162176	0.0203933	0.0355908	0.0163497	0.00385267	0.00777825	0.0151564	0.0282153	0.0257256	0.0167254	0.0328632	0.0187899	0.0294187	0.0231868	0.0230499	0.0131762	0.025145	0.0217005	0.0347932	0.0411378	0.0293025	0.0404052	0.025689
docosahexaenoic acid, docosatriynoic acid	Negative	328.24	214.685	fatty acyls	fatty acids	0.0147243	0.0116036	0.0179007	0.00972613	0.0117164	0.0104132	0.0119385	0.00787194	0.0138082	0.00916293	0.0166291	0.0139196	0.016102	0.0103677	0.0123059	0.0185339	0.018097	0.0161002	0.0185055	0.0266193	0.0177252	0.0145082	0.0155749	0.0242291	0.0103048	0.0203487	0.0156198	0.00788845	0.00797447	0.00814297	0.0126532	0.0195154	0.0253056	0.0145325	0.0167256	0.00524755	0.00839292	0.00648281	0.0107034	0.0108234	0.00990493	0.0118251	0.0155945	0.0113274
GPE(39:2/2)	Positive	785.593	382.812	NA, glycerophospholipids	NA, glycerophosphoethanolamines	0.55745	0.573553	0.642631	0.53093	0.49375	0.596232	0.501139	0.548617	0.25576	0.187374	0.242086	0.271972	0.565081	0.348091	0.554063	0.555079	0.308904	0.320352	0.342598	0.297269	0.237349	0.309988	0.338358	0.406084	0.253619	0.118884	0.283459	0.315234	0.492146	0.407389	0.38725	0.599251	0.52933	0.607996	0.479677	0.283636	0.215189	0.387628	0.343694	0.415576	0.431049	0.534477	0.43982	0.794962
gyromitrin	Positive	100.064	1077	NA	NA	0.0901775	0.0712605	0.0909327	0.0756611	0.0793326	0.114984	0.0839953	0.0931596	0.0608228	0.0572068	0.0705738	0.0849285	0.0766708	0.0289902	0.0519624	0.0722063	0.066971	0.0756735	0.0874344	0.0894836	0.0489611	0.0485956	0.0826552	0.107578	0.0506326	0.025162	0.0529094	0.07605	0.0512102	0.0584171	0.0395462	0.0854702	0.063516	0.070277	0.0712767	0.0390017	0.0252575	0.0584036	0.0650829	0.0828849	0.08495	0.0848752	0.0901015	0.0831093
valerylglycine	Positive	159.09	830.308	NA, amino acids, peptides and amino acid conjugates	NA, acylglycines	0.0142941	0.0186238	0.0266734	0.019225	0.014504	0.0241177	0.0224414	0.0450527	0.00251156	0.00247773	0.00262391	0.00379005	0.00370119	0.00237876	0.00502611	0.00507295	0.00492586	0.00314623	0.00282683	0.00338584	0.00291021	0.0050257	0.00824291	0.0174099	0.00445536	0.001802	0.00439134	0.00410687	0.0233439	0.0502895	0.0243712	0.0135072	0.0252903	0.0265962	0.0130274	0.00204975	0.000610911	0.00259708	0.00239048	0.00363642	0.00819422	0.0138167	0.0112673	0.0258926
GPC(34:1/2)	Positive	759.577	384.437	NA, glycerophospholipids	NA, glycerophosphocholines	0.10333	0.0927938	0.114189	0.0954762	0.0969123	0.102859	0.0895322	0.0964085	0.0864875	0.073201	0.0976209	0.0958432	0.0679663	0.0397708	0.0675371	0.0630374	0.105742	0.123618	0.116263	0.0950723	0.108435	0.131782	0.123066	0.170147	0.0996325	0.0469106	0.124254	0.122083	0.104874	0.110637	0.103227	0.177574	0.145207	0.170364	0.133412	0.109895	0.0844462	0.161659	0.130206	0.179565	0.221638	0.283679	0.194318	0.169812
guvacine	Positive	127.063	951.132	NA	NA	0.0901146	0.05672	0.0749226	0.0592602	0.0653931	0.0732912	0.0636009	0.0526405	0.0795399	0.0782989	0.0844833	0.0945241	0.139816	0.0566817	0.113707	0.134453	0.0807434	0.0801282	0.0887479	0.0933111	0.0426765	0.0297874	0.0622931	0.0960576	0.042094	0.0149478	0.042835	0.0463262	0.10464	0.15705	0.0816303	0.0889439	0.061274	0.0737457	0.0709555	0.0304687	0.024174	0.0443427	0.0529338	0.0744369	0.0972828	0.108686	0.116402	0.157517
glutamylcysteine	Positive	250.062	934.05	NA, amino acids, peptides and amino acid conjugates	NA, polypeptides	0.0291033	0.0297505	0.0334912	0.0194463	0.0256213	0.022738	0.025563	0.0224208	0.872263	0.724776	0.986737	1.00567	0.0200437	0.00989239	0.0179236	0.0223024	0.0231261	0.0230244	0.0243258	0.0243823	0.0168735	0.0208337	0.0290499	0.0241379	0.0229312	0.00831575	0.018067	0.015579	0.00168302	0.00180135	0.00865553	0.0189744	0.02442	0.0153778	0.0320044	0.0117883	0.00756098	0.00959785	0.0182633	NA	0.0141923	0.00148471	0.0131246	0.026381
GPC(40:10/2)	Positive	825.53	254.595	NA, glycerophospholipids	NA, glycerophosphocholines	0.0700165	0.0554645	0.071314	0.0436137	0.113634	0.109465	0.0697107	0.0674138	0.153166	0.112213	0.191372	0.130271	0.0548193	0.0342309	0.0478746	0.0513518	0.260403	0.368107	0.263315	0.326025	0.18415	0.180573	0.308372	0.186976	0.104799	0.0758934	0.11902	0.101958	0.122829	0.159793	0.157077	0.210216	0.179214	0.17332	0.25813	0.145556	0.153015	0.242042	0.293898	0.248363	0.267128	0.289806	0.229373	0.047341
(+)-Hirusten-12-oicacid	Positive	280.131	234.456	prenol lipids		0.0221276	0.0242428	0.0183915	0.0169609	0.0205879	0.0163655	0.0215031	0.0185563	0.0206946	0.0221278	0.0256935	0.0240579	0.0218303	0.0172534	0.0196435	0.0204969	0.0298677	0.0347363	0.030257	0.0254281	0.0246267	0.0350803	0.0316892	0.0286037	0.031592	0.0316671	0.0271585	0.034245	0.0299682	0.0334081	0.0312997	0.0230808	0.0308338	0.0267822	0.0308232	0.028405	0.0242039	0.0345005	0.0315161	0.0314058	0.0311888	0.0344603	0.034368	0.0287718
imidazolepropionic acid, dimethyluracil, methylimidazoleacetic acid	Positive	140.059	876.725	NA, purines/pyrimidines and conjugates, amino acids	NA, pyrimidines, NA	0.0111692	0.0091804	0.00935736	0.00958083	0.00738397	0.010208	0.00808663	0.00910985	0.00852889	0.00929843	0.00857419	0.0115116	0.00864807	0.00378517	0.00830311	0.00754843	0.0157503	0.0148656	0.0139542	0.0130815	0.0117695	0.00895585	0.0160181	0.0310839	0.0139286	0.00598277	0.0102204	0.0154798	0.0272414	0.0343241	0.0175916	0.0367257	0.0231142	0.0335076	0.0279818	0.0100805	0.00781136	0.0219091	0.0175684	0.0317289	0.0409984	0.0441701	0.0398071	0.0524074
3-(3'-Methylthio)propylmalic acid	Positive	222.056	224.747	NA	NA	0.0111617	0.0136921	0.012674	0.0106025	0.0186326	0.0274833	0.0174262	0.0121558	0.0173981	0.0127273	0.0206267	0.0217676	0.0128063	0.0130946	0.0166369	0.0068374	0.00981925	0.0132399	0.0108166	0.00956922	0.0139481	0.0180262	0.0134764	0.0114763	0.013281	0.0272844	0.0184293	0.0154869	0.0170706	0.0153842	0.0060586	0.0170462	0.0120772	0.0147644	0.0106435	0.020521	0.00973528	0.0198133	0.012709	0.0216114	0.0154452	0.0166502	0.0176731	0.0118346
coumarate, phenylpyruvate	Positive	164.047	905.583	NA, aromatic acids	NA, phenolic acids	0.150273	0.130759	0.145373	0.126982	0.125594	0.164069	0.140193	0.127044	0.0917891	0.0824116	0.100437	0.117181	0.496604	0.195523	0.338507	0.474404	0.424272	0.436505	0.488053	0.451802	0.204306	0.242555	0.311601	0.472137	0.232004	0.0953562	0.226437	0.292389	0.271375	0.405025	0.228355	0.135895	0.104689	0.11158	0.10855	0.0548713	0.0324641	0.0692151	0.0717351	0.122242	0.131978	0.13738	0.143494	0.0977513
X-amino-pentanoic acid, valine	Negative	117.079	861.875	fatty acyls, amino acids, peptides and amino acid conjugates	fatty acids, amino acids	0.0862119	0.0762402	0.10073	0.0569733	0.0757346	0.0474597	0.0559928	0.0342921	0.0483535	0.022544	0.0364601	0.0236716	0.0912643	0.0857302	0.0719087	0.212385	0.0888491	0.0957069	0.072613	0.103845	0.0579954	0.0427287	0.0414726	0.0828076	0.0418817	0.0688817	0.068121	0.0447151	0.0962527	0.119671	0.122125	0.0274257	0.0466554	0.0242277	0.0431185	0.0121691	0.0206531	0.010428	0.0252306	0.0182804	0.01791	0.0254413	0.0224572	0.0486781
4-Methylene-L-glutamine	Positive	158.069	1127.82	NA, amino acids, peptides and amino acid conjugates	NA, amino acids	0.105673	0.0795824	0.0803667	0.0636723	0.0931024	0.162383	0.0908442	0.126692	0.104347	0.0895393	0.0210421	0.181391	0.050834	0.0197094	0.00805952	0.0514129	0.011424	0.013735	0.0716693	0.0934228	0.00955371	0.0220152	0.0158769	0.0269417	0.00873677	0.0163675	0.0581556	0.0738271	0.0213166	0.00570755	0.0184974	0.0292198	0.0251382	0.022089	0.0269838	0.0136251	0.00482838	0.00806706	0.0274288	0.0279291	0.0311967	0.0364068	0.044299	0.0750393
alanine	Positive	89.0477	982.489	NA, amino acids	NA, NA	3.45974	3.18013	3.42239	3.66742	2.34449	3.08998	2.23876	2.70606	1.22751	1.12573	1.73384	1.32389	3.17353	1.58263	3.07432	2.4583	2.40736	2.245	2.14504	2.08547	1.3609	1.34466	1.76671	2.98162	0.979223	0.31523	0.732373	0.810153	2.8913	3.43706	1.8534	3.01318	2.3206	2.71229	2.44925	1.30501	0.921186	1.74989	1.93815	2.62631	3.08334	3.52369	3.55999	4.55101
prolylhydroxyproline	Positive	228.111	977.741	NA, amino acids, peptides and amino acid conjugates	NA, polypeptides	0.121323	0.134701	0.149174	0.122966	0.094473	0.119622	0.110854	0.110209	0.0751815	0.0762687	0.0913248	0.093451	0.301002	0.0945428	0.250633	0.278946	0.0853646	0.0748914	0.0935295	0.0745161	0.08003	0.0777837	0.108049	0.0805659	0.100365	0.0321714	0.0807011	0.109245	0.177076	0.211677	0.180264	0.0924411	0.0688633	0.0932297	0.0509828	0.0636814	0.0314787	0.0648566	0.046708	0.0520307	0.0560324	0.0516092	0.0437331	0.110172
GPC(38:7/2) GPE(41:7/2)	Positive	803.546	380.798	NA, glycerophospholipids	NA, glycerophosphocholines, glycerophosphoethanolamines	0.0605188	0.0524415	0.0562586	0.0483755	0.0661245	0.0772641	0.0603162	0.0666266	0.0679174	0.0817327	0.066171	0.0801821	0.0346568	0.0335866	0.0415204	0.0340659	0.124033	0.130893	0.12996	0.125411	0.0894808	0.0932599	0.105275	0.0838014	0.076291	0.0685551	0.0969912	0.0996749	0.149472	0.14487	0.139717	0.107889	0.0892613	0.0983532	0.0833976	0.102	0.0770673	0.136438	0.0902303	0.155339	0.124874	0.119602	0.097005	0.0989801
tyrosine	Positive	181.074	905.631	NA, amino acids, peptides and amino acid conjugates	NA, amino acids	1.17793	0.993082	1.16721	0.917448	0.99968	1.13063	1.03059	0.903211	0.730037	0.619968	0.773883	0.804428	3.75053	1.51492	2.52595	3.58072	3.19529	3.26079	3.56947	3.41774	1.5042	1.80726	2.37661	3.25296	1.7278	0.689212	1.71368	2.01618	1.93879	2.78313	1.79134	0.929879	0.734591	0.83195	0.830109	0.420493	0.245352	0.493077	0.560848	0.85935	0.910714	0.972057	1.01752	0.667507
GPC(39:5/2)	Positive	821.591	380.631	NA, glycerophospholipids	NA, glycerophosphocholines	0.0312761	0.0320629	0.0325561	0.0249119	0.0242455	0.0453031	0.0299673	0.0376333	0.0434592	0.0364279	0.0320511	0.0422096	0.0195796	0.0179774	0.0258799	0.0233378	0.045001	0.053075	0.0576679	0.0430223	0.0526048	0.0454865	0.0716382	0.0530923	0.0425682	0.0271788	0.0440068	0.0452596	0.0309465	0.0325161	0.0304416	0.0491066	0.038664	0.0401942	0.0335316	0.028581	0.0275699	0.0649263	0.0382415	0.0506963	0.0445917	0.0514969	0.0464536	0.0335051
capryloylglycine	Positive	201.137	512.385	NA, acylglycines	NA, aliphatic glycine conjugates	0.00312019	0.00553217	0.00635796	0.00420745	0.00419363	0.00672768	0.00611544	0.0109219	0.0013116	0.00110929	0.00136873	0.00144809	0.00130254	0.00118111	0.00123497	0.00163139	0.00269777	0.00158004	0.001956	0.00227209	0.00149995	0.00263316	0.00341369	0.00620369	0.00206487	0.00110005	0.00226366	0.00214661	0.0109248	0.0153349	0.0129688	0.00498969	0.0117612	0.0119173	0.00725276	0.00113191	0.00123784	0.00131376	0.00146605	0.00175159	0.00458721	0.00688051	0.00560998	0.00553582
lactose phosphate, sucrose phosphate	Negative	422.083	1061.04	carbohydrates	sugar phosphates	0.278507	0.253487	0.268331	0.195362	0.306302	0.29388	0.219776	0.212352	0.10662	0.0878265	0.0955258	0.118724	0.290608	0.146757	0.1632	0.255993	0.10947	0.0783259	0.102324	0.129697	0.194264	0.145129	0.133318	0.163418	0.0791903	0.0610466	0.0892073	0.0850855	0.148122	0.130857	0.15925	0.100309	0.0886181	0.0906488	0.0994371	0.0835413	0.0543206	0.107883	0.133109	0.110479	0.140201	0.230081	0.150735	0.190049
2-keto-3-methyl-valerate, 2K-4CH3-pentoate, X-oxo-X-methyl-pentanoicacid, 2-ketoisocaproate, X-oxo-hexanoicacid	Positive	130.063	377.297	NA, fatty acyls, fatty acyls	NA, fatty acids, keto-acids	0.065477	0.0427705	0.0634777	0.0555649	0.0442095	0.0645866	0.0712116	0.0512434	0.0390243	0.0404524	0.0424618	0.0443609	0.144473	0.126664	0.156957	0.164904	0.0483369	0.030523	0.0472536	0.0402472	0.0236929	0.0357912	0.0252634	0.0250334	0.0242004	0.0185978	0.0239093	0.026515	0.0281082	0.0283293	0.0222694	0.0541661	0.0345318	0.050067	0.0400965	0.0638407	0.0638142	0.0648449	0.0615851	0.0341522	0.0349587	0.0399699	0.0230034	0.0533615
11Z-heptadecen-1-ol	Positive	254.261	217.044	NA	NA	0.0239302	0.00208143	0.0022975	NA	0.0277528	0.0447763	NA	0.00403929	0.0379426	NA	0.0196247	0.0300368	0.015229	0.0444167	0.00241017	NA	0.00216067	0.00152055	0.00241884	NA	0.0032236	0.00464876	0.0247574	0.00250785	0.00174101	0.0852285	0.0289322	0.00300705	0.0249439	0.0021778	NA	0.00335323	NA	0.0044653	NA	0.0319972	0.0332827	0.0441183	0.00202386	NA	0.026104	0.0215474	0.009419	0.00424574
GPC(37:4/2) GPE(40:4/2)	Positive	795.577	382.202	NA, glycerophospholipids	NA, glycerophosphocholines, glycerophosphoethanolamines	0.0364182	0.0320503	0.0533013	0.0332611	0.0360198	0.0403258	0.0341428	0.03547	0.0274362	0.0285097	0.0247807	0.0320909	0.0351959	0.0267155	0.0323667	0.034672	0.0340869	0.0300847	0.0338874	0.0381975	0.0271859	0.0347792	0.0300463	0.0428509	0.0258651	0.0142703	0.0288112	0.0299751	0.0442207	0.0375253	0.0370921	0.0420097	0.0370348	0.0442488	0.0270569	0.0240318	0.0193196	0.0360597	0.0253274	0.0482557	0.0445968	0.0527258	0.0420612	0.0516664
glutathione	Negative	307.084	931.491	amino acids, peptides and amino acid conjugates	thiols	1.51433	1.16985	1.45424	0.702809	0.944821	0.728826	0.851675	0.475884	1.56623	1.26746	2.12586	1.65088	0.695515	0.245939	0.534572	0.854907	1.36763	1.36479	1.01177	1.97069	1.23807	0.0299272	0.916278	2.28666	0.028722	0.951667	1.55265	0.257557	1.01894	1.28818	0.866971	0.666344	2.02262	0.364317	2.20093	0.27778	0.166163	0.138232	0.680609	0.00275803	0.454658	0.0311589	0.373231	2.25641
7-oxo-8-amino-nonanoicacid 8-amino-7-oxo-nonanoicacid	Positive	187.121	604.813	NA, fatty acyls, organic acids	NA, fatty acids, hydroxyl acids	0.00373683	0.00562309	0.00699848	0.00495917	0.0045416	0.00619263	0.00533398	0.00926655	0.0017548	0.00140862	0.00175127	0.00193876	0.00268671	0.00212799	0.00299874	0.00326148	0.00272577	0.00289508	0.00285317	0.00274552	0.00214877	0.00285666	0.00329708	0.00510499	0.00259906	0.00161907	0.00274103	0.00272929	0.0100171	0.0114248	0.0109541	0.00366693	0.00693615	0.00700516	0.0046882	0.0016267	0.00186209	0.0020749	0.00181945	0.00230421	0.00307392	0.00480546	0.00409153	0.00623872
DMGPE(36:4/2) GPE(38:4/2) GPC(35:4/2)	Positive	767.546	382.905	NA, glycerophospholipids	NA, glycerophosphocholines, glycerophosphoethanolamines	0.0328897	0.0220403	0.0298283	0.0233542	0.020781	0.0285576	0.0291233	0.0265447	0.0263391	0.0191832	0.024037	0.0284559	0.0199365	0.0182467	0.0232663	0.0187354	0.0483037	0.0530347	0.0485843	0.0482338	0.0306924	0.0371354	0.035854	0.0370088	0.0318094	0.0192238	0.0283928	0.032914	0.0538456	0.0474525	0.0548139	0.0343874	0.0342329	0.0359358	0.0352155	0.0250254	0.0273669	0.0354522	0.0267293	0.0494816	0.0484253	0.0413987	0.0340676	0.039204
uplandicine	Positive	357.178	1765.38	NA	NA	0.0644622	0.0334557	0.0488902	0.0269889	0.0346826	0.0323308	0.0335815	0.0177999	0.0284254	0.0339477	0.0453955	0.0397832	0.00521596	NA	0.010138	0.00933219	0.14735	0.107211	0.103059	0.115099	0.0656043	0.0493086	0.0970304	0.135416	0.0744923	0.00124474	0.037595	0.0803339	0.0872044	0.125963	0.066996	0.0539244	0.0485824	0.0390211	0.0592657	0.0120368	NA	0.0230267	0.0255282	0.0546944	0.057206	0.0885462	0.0741141	0.0473744
5-Oxoproline	Positive	129.043	1078.85	NA, amino acids, peptides and amino acid conjugates	NA, NA	2.80492	2.33727	2.89879	2.51804	2.4313	3.48289	2.55648	3.04967	2.09465	1.76623	2.16197	2.76582	2.37806	0.890248	1.57069	2.10594	2.1483	2.2261	2.72527	2.63072	1.57791	1.47781	2.57394	3.52534	1.62685	0.668278	1.58216	2.33524	1.46231	1.81934	1.2313	2.77575	1.94357	2.21235	2.45016	1.20181	0.71507	1.76421	2.0168	2.59038	2.7284	2.77315	2.8974	2.60511
gingerol	Positive	294.183	234.689	NA, polyphenols	NA, NA	0.0741497	0.0507409	0.0402373	0.0555818	0.0580863	0.0342521	0.050079	0.0459143	0.0519448	0.0516974	0.0561149	0.0508978	0.0578024	0.0283044	0.0632128	0.0575613	0.0561389	0.0619009	0.0571366	0.0595521	0.0649273	0.0881089	0.0650765	0.0492461	0.0576277	0.0423039	0.0756028	0.0824709	0.0656603	0.0458458	0.0407691	0.0739647	0.0785743	0.0780868	0.0829467	0.0790616	0.0735889	0.0981943	0.0851815	0.078669	0.0713741	0.0702459	0.061289	0.0710186
cholinephosphate	Positive	183.066	1748.1	NA	NA	1.39683	1.17543	1.44356	1.05364	0.753316	0.986259	0.765773	0.681037	0.54742	0.473541	0.662951	0.628651	1.38385	0.408486	1.04971	1.18541	1.2965	1.24489	1.23562	1.27834	0.514085	0.527249	0.773218	1.04813	0.521409	0.110163	0.453309	0.491647	1.05998	1.58752	0.803689	0.829557	0.745667	0.699541	0.845079	0.299505	0.122392	0.402062	0.563232	0.773341	0.921989	1.28141	1.16324	1.46079
oleamide	Positive	281.272	227.253	NA, fatty acyls	NA, fatty amides	0.0115395	0.0131982	0.0124705	0.00997871	0.0132381	0.0109868	0.0108919	0.0121808	0.0161113	0.023278	0.0152539	0.0197678	0.0112363	0.011566	0.0147565	0.0096468	0.010334	0.00892902	0.01065	0.0150222	0.0265973	0.0199145	0.0103656	0.0112082	0.0149364	0.0109013	0.0178289	0.0146938	0.0125198	0.0152761	0.0138031	0.0143708	0.0124271	0.0118283	0.00986922	0.025514	0.0241651	0.0191877	0.0142887	0.0256617	0.0143022	0.0133814	0.0198208	0.0169046
brunfelsamidine	Positive	109.064	1722.38	NA	NA	0.0316418	0.0237696	0.0281948	0.0225803	0.0302932	0.0471519	0.0399678	0.0357117	0.0375389	0.0411807	0.040942	0.0585672	0.0423404	0.0124602	0.0349103	0.031471	0.146507	0.136811	0.141904	0.135503	0.055201	0.0400424	0.0772113	0.168492	0.108175	0.0247721	0.0734576	0.114126	0.106535	0.172362	0.0636675	0.0440784	0.0267985	0.0348866	0.0328351	0.0149497	0.00717128	0.0188746	0.0187037	0.0370214	0.0443225	0.0425755	0.0462562	0.0288186
2-keto-isovalerate	Negative	116.047	321.22	keto-acids	short chain keto-acids	0.022752	0.0253635	0.027098	0.0190633	0.0138513	0.0128281	0.0191227	0.0172138	0.0115716	0.010977	0.00922554	0.0119866	0.0416961	0.00839479	0.020578	0.0359402	0.160506	0.355703	0.270271	0.193397	0.295243	0.199668	0.284187	0.21645	0.0579959	0.076582	0.108	0.0527161	0.114173	0.164262	0.123469	0.0175494	0.0292358	0.0292842	0.0291582	0.0100496	0.0119346	0.0102067	0.0124432	0.0102037	0.0127311	0.0293596	0.0142173	0.0191699
methylthioadenosine	Positive	297.09	472.655	NA, purines/pyrimidines and conjugates	NA, purines	0.0308453	0.0428119	0.0375292	0.0332563	0.0245894	0.056816	0.0343801	0.0573107	0.0263583	0.0247525	0.0208285	0.0516313	0.0358148	0.0200687	0.0265979	0.0194981	0.049597	0.0519661	0.0594601	0.0406486	0.0498191	0.039669	0.0488635	0.108267	0.0563365	0.0386387	0.0397827	0.0695685	0.0498029	0.0671852	0.0298614	0.0681193	0.027017	0.0405455	0.0255825	0.0393866	0.027822	0.0443117	0.0281942	0.0466944	0.0652944	0.0588239	0.076215	0.0600991
9S,11S,13S-trihydroxy-2,3-dinor-5Z,13E-prostadienoic acid	Positive	326.209	236.356	NA	NA	0.0388524	0.0213505	0.0207245	0.0290934	0.0270199	0.0159286	0.0255831	0.0208434	0.0324075	0.0280624	0.0260835	0.0280421	0.029185	0.0149983	0.0316048	0.0309609	0.0308724	0.0314137	0.0307659	0.0324404	0.0347101	0.040135	0.0358608	0.021481	0.0355307	0.0210706	0.0355446	0.0333459	0.0365526	0.0250391	0.0208399	0.0411121	0.0355757	0.0378516	0.0389529	0.0465529	0.0325307	0.0443169	0.0373725	0.036246	0.0385168	0.0329318	0.0298012	0.0337551
bis(2-ethylhexyl)phthalate	Positive	398.137	1900.45	NA, purines/pyrimidines and conjugates	NA, conjugates	0.0247749	0.0193007	0.0231218	0.014802	0.0178627	0.0167554	0.0142619	0.0109315	0.0140292	0.0127372	0.0203942	0.0106375	0.0187259	0.00683267	0.0161651	0.0202116	0.0497745	0.0440164	0.035065	0.0425041	0.0224206	0.0247072	0.0421692	0.0788783	0.0233634	0.00698486	0.0201397	0.0232408	0.022555	0.0358952	0.0219404	0.0279482	0.0299974	0.0306702	0.0320099	0.0144902	0.00935792	0.0192691	0.0282288	0.0308315	0.0320649	0.0457466	0.0470639	0.0249033
cyclohexane-1,3-dione	Positive	112.052	377.33	NA	NA	0.15158	0.110799	0.142482	0.104947	0.121346	0.158127	0.138195	0.116498	0.0953884	0.0837987	0.0936919	0.0943764	0.307466	0.288954	0.387095	0.393276	0.0908671	0.0865739	0.103143	0.0874831	0.057935	0.0767601	0.044382	0.0720477	0.044655	0.040961	0.0543589	0.0719469	0.0545925	0.0623421	0.0544403	0.120198	0.0743804	0.106972	0.0920349	0.130669	0.131477	0.137566	0.152498	0.0895255	0.0658657	0.0911224	0.0412843	0.145369
glutamate-semialdehyde, 2-oxo-5-amino-pentanoic acid	Negative	131.058	972.644	fatty acyls, amino acids, peptides and amino acid conjugates	fatty acids, amino acids	0.139906	0.104279	0.198954	0.251805	0.13682	0.136409	0.148318	0.218852	0.141221	0.100056	0.140836	0.302459	0.166419	0.0702885	0.135034	0.18805	0.202879	0.190696	0.156303	0.21044	0.134625	0.114325	0.127331	0.157903	0.082144	0.0943311	0.0827333	0.0536451	0.109483	0.108541	0.153846	0.0999749	0.115064	0.0846717	0.213421	0.0846836	0.0884502	0.0798252	0.12529	0.164082	0.208353	0.172117	0.200765	0.141753
N-butyrylglycine	Positive	145.074	903.267	NA, amino acids, peptides and amino acid conjugates	NA, acylglycines	0.0274939	0.0382798	0.0460096	0.0321795	0.0298389	0.0452939	0.0418979	0.0650341	0.00692607	0.0055608	0.0082016	0.00829401	0.0113622	0.00503274	0.0106077	0.0109755	0.0147893	0.0112176	0.0109811	0.0121571	0.00684232	0.00957741	0.0146341	0.0238995	0.00810323	0.00277123	0.00933754	0.00925257	0.0373728	0.0658081	0.0405828	0.0280312	0.0424526	0.0450999	0.0240016	0.00552043	0.00380497	0.00689156	0.00730994	0.0114191	0.0195221	0.0310232	0.0298876	0.0464513
asparagine	Positive	132.054	1108.83	NA, amino acids, peptides and amino acid conjugates	NA, amino acids	0.425703	0.391941	0.571495	0.444976	0.376426	0.458903	0.414641	0.430529	0.187711	0.185396	0.214459	0.281522	0.504001	0.14896	0.295841	0.457633	0.0299557	0.165284	0.151922	0.156493	0.013366	0.0778325	0.180241	0.29864	0.0722998	0.0297838	0.0727369	0.101259	0.137698	0.227347	0.0935843	0.181111	0.149298	0.155797	0.177234	0.0654505	0.0387289	0.0859008	0.112595	0.130936	0.155964	0.155863	0.152978	0.434848
tryptophan	Positive	204.09	798.786	NA, amino acids, peptides and amino acid conjugates	NA, amino acids	0.455079	0.359726	0.464051	0.360428	0.254473	0.292283	0.266729	0.258259	0.165625	0.150851	0.178427	0.207422	0.589723	0.218624	0.495977	0.548528	0.327213	0.308985	0.325817	0.327118	0.128114	0.146192	0.177237	0.2924	0.136529	0.0481269	0.124682	0.163674	0.326385	0.373281	0.208108	0.0544114	0.0466875	0.0521758	0.0469559	0.0352362	0.015847	0.0442181	0.0455102	0.0494551	0.0556828	0.0664201	0.0567075	0.0421882
xylitol, arabitol	Negative	152.068	771.833	alcohols and polyols	simple alcohols	0.0813099	0.0691943	0.088104	0.051628	0.13458	0.133486	0.133386	0.0932212	0.19475	0.144211	0.204873	0.176517	0.0639828	0.024165	0.031322	0.0579289	0.0302506	0.0651093	0.0506889	0.0538378	0.0885879	0.0980896	0.0921777	0.0771888	0.0715373	0.0942239	0.101659	0.0984783	0.0701282	0.0626744	0.0844262	0.132157	0.187528	0.153986	0.161606	0.119931	0.0308642	0.113552	0.121114	0.0559052	0.101269	0.168982	0.126111	0.0556354
cucurbitine	Positive	130.074	984.478	NA	NA	0.0260355	0.0312336	0.031174	0.0299534	0.0216381	0.0202706	0.0175178	0.01987	0.012182	0.012192	0.0154853	0.0100955	0.0239305	0.0142592	0.0220491	0.0245746	0.0159309	0.0169655	0.0187483	0.0148005	0.0151257	0.0137763	0.0130284	0.0165903	0.00658848	0.00341616	0.00589177	0.0067615	0.0194866	0.0234449	0.0185489	0.0223543	0.021115	0.0198043	0.0198271	0.0100626	0.00749979	0.0150473	0.0193636	0.0181807	0.0318811	0.0287678	0.026555	0.0289056
phosphoric acid	Negative	97.9768	1134.88	inorganic ions	anions	2.31029	2.08597	3.23623	1.48163	2.05246	2.47685	2.83203	1.51755	2.72477	2.95224	1.36202	1.94824	1.91881	4.51779	1.00929	1.65965	1.10413	1.15338	0.997188	0.95151	1.07965	0.94275	1.04637	1.08013	0.979985	1.01141	0.95229	0.973708	0.930904	1.13002	1.60391	1.80348	1.51723	1.90168	1.49662	2.61393	2.14972	1.02218	0.970378	3.08502	3.4427	1.69249	1.80863	1.80969
clobenpropit	Positive	308.087	955.883	NA	NA	0.0782671	0.0673707	0.0826472	0.0465366	0.0623374	0.0465396	0.0538253	0.0331757	0.0923705	0.0933297	0.133252	0.1106	0.0439881	0.0196699	0.0430719	0.0434848	0.0980811	0.103503	0.105821	0.111227	0.0445484	0.0664499	0.0785074	0.0315149	0.0571898	0.0111822	0.0330628	0.0284631	0.0094704	0.00452052	0.0440923	0.0361769	0.104123	0.0282846	0.111757	0.028752	0.0155061	0.0178319	0.0486349	NA	0.0296985	NA	0.0292592	0.162446
orthophosphate	Positive	97.9769	1157.14	NA, inorganic ions	NA, anions	0.237624	0.45942	0.734014	0.35812	0.473235	0.642421	0.733913	0.294108	0.73173	0.830009	0.0470162	0.400991	0.458954	1.53413	0.0345827	0.322932	0.0347292	0.0332257	0.223264	0.14507	0.0409029	0.0411155	0.033204	0.026242	0.037372	0.281971	0.782721	0.661808	0.0282549	0.0254793	0.238056	0.146729	0.124648	0.206111	0.158072	0.977061	0.674494	0.0391522	0.0374981	0.852285	0.940566	0.126116	0.226875	0.201219
GPC(35:3/2) GPE(38:3/2)	Positive	769.561	383.214	NA, glycerophospholipids	NA, glycerophosphoethanolamines , glycerophosphocholines	0.0316739	0.0325111	0.0487725	0.0380503	0.0376303	0.0440713	0.0430952	0.0390689	0.0298136	0.0270137	0.0316075	0.0347295	0.0278864	0.0224533	0.0292584	0.0231128	0.0704365	0.0669167	0.0707802	0.0680567	0.0343602	0.0415783	0.0501893	0.04698	0.037651	0.0223876	0.04848	0.0477605	0.0812666	0.0795786	0.0670316	0.0564368	0.0495349	0.0519674	0.0485815	0.0401264	0.0282302	0.0478794	0.0392188	0.0547463	0.0540951	0.0747817	0.0579577	0.0684027
Imidazole-4-methanol	Positive	98.048	969.516	NA	NA	0.00724697	0.00805045	0.00733756	0.00894174	0.00773325	0.0117399	0.00808286	0.0120333	0.0137783	0.0158477	0.0108734	0.0201854	0.00877445	0.00820914	0.00899838	0.00738836	0.0144664	0.0121186	0.0127298	0.0109235	0.014133	0.0144625	0.0133153	0.017385	0.0513005	0.0319457	0.0524064	0.0769066	0.00862614	0.00997145	0.00941905	0.0107042	0.00988004	0.0110951	0.00893252	0.0162154	0.0106372	0.014006	0.0127099	0.0181654	0.0127783	0.00954618	0.012207	0.0107118
guanine	Positive	151.05	871.08	NA, purines/pyrimidines and conjugates	NA, purines	0.0199059	0.0206452	0.0234757	0.0162582	0.0126583	0.0175695	0.0135571	0.0169463	0.0108039	0.00919709	0.0158955	0.0167563	0.0415454	0.0176345	0.0337053	0.0344332	0.00506043	0.00527854	0.00519303	0.00510311	0.00556342	0.00346096	0.0148821	0.0283359	0.00329302	0.00232252	0.00204758	0.00337569	0.0067421	0.0152171	0.00624122	0.0282934	0.0122224	0.014216	0.0128286	0.0074098	0.00454545	0.015706	0.0117121	0.00780448	0.013397	0.0104955	0.0104272	0.0225296
1,2-Dimethoxy-4-[2-(2-propenyloxy)ethenyl]-benzene	Positive	220.11	227.044	NA	NA	0.596024	0.714741	0.430272	0.309526	0.404114	0.40779	0.435838	0.394879	0.522184	0.552021	0.782212	0.520828	0.372066	0.617395	0.602548	0.287978	0.768299	0.795708	0.660172	0.811829	0.961263	0.997253	0.809535	0.846628	0.884368	0.484559	0.788199	0.853687	0.787134	0.814553	0.654642	0.594773	0.592412	0.734176	0.54825	0.75037	0.541339	0.964267	0.755893	0.519212	0.587293	0.576011	0.513648	0.798773
spermidine	Positive	145.158	2065.38	NA, amines	NA, polyamines	0.186167	0.271632	0.068807	0.0479431	0.0419541	0.001838	0.0378689	0.0021886	0.243098	0.00241035	0.320758	0.00216566	0.00202425	0.367204	0.00369854	0.0257032	0.0236758	0.0111018	0.0959107	0.0684383	0.142286	0.0106268	0.00977682	0.00265131	0.030657	0.00876456	0.116398	0.00265029	0.00591578	0.00133322	0.00267449	0.00312717	0.214791	0.00399716	0.26586	0.042846	0.0150573	0.00459834	0.345708	0.0052007	0.00453204	0.0223669	0.0033881	0.00459895
(S)-AMPA	Negative	186.064	1027.19	NA	NA	0.0208437	0.0192901	0.0221922	0.0155747	0.014639	0.0159597	0.0110363	0.0137088	0.0318404	0.0278907	0.0327389	0.0388744	0.0129327	0.00343064	0.00568009	0.0125042	0.00418426	0.00230971	0.00371321	0.00488944	0.00631437	0.00384385	0.00437248	0.00505989	0.00567984	0.00570613	0.00724081	0.00871547	0.00245256	0.0026551	0.00427674	0.00525057	0.00525447	0.00455059	0.00484422	0.00235144	0.00185576	0.00290462	0.00324031	0.00377079	0.00436546	0.00499936	0.00484673	0.00862286
2-amino-hexadecanoic acid	Positive	271.251	379.989	NA, SL and sphingoid bases	NA, Sphingoid base	0.0432296	0.0381387	0.0485193	0.032655	0.0238585	0.0303891	0.0312073	0.0210924	0.0102269	0.00736484	0.0126375	0.00717662	0.0274891	0.00170603	0.0281104	0.0316101	0.0247471	0.0193416	0.024112	0.0223718	0.0171747	0.0180674	0.0202197	0.0775545	0.00686758	NA	0.00502946	0.0134394	0.0343992	0.0346303	0.0098065	0.078745	0.0380761	0.0717529	0.0364539	0.00927121	0.00260571	0.0148561	0.0187747	0.0453826	0.0333642	0.0493362	0.022291	0.049391
glycerophosphocholine	Positive	257.103	1246.76	NA, glycerophospholipids	NA, PC breakdown product	0.675059	0.584295	0.672818	0.425024	0.688963	0.308729	0.461779	0.239185	0.672114	0.321814	0.722337	0.361315	0.148946	0.0913507	0.0998754	0.2899	1.47674	1.29109	1.47894	1.84474	0.601255	0.491904	1.55165	0.713791	0.661965	0.338054	1.01345	0.534874	0.183082	0.211143	0.757518	0.614117	1.48993	0.564176	1.74892	0.589175	0.600971	0.372036	1.33786	0.497739	0.573922	0.662389	0.761373	0.211468
PE(15:0/14:1(9Z))	Positive	647.455	220.464	NA	NA	0.043651	0.0678987	0.0569864	0.043581	0.0724625	0.0288048	0.0838657	0.0461021	0.121269	0.0710133	0.101935	0.0493568	0.0178332	0.0362043	0.0787154	0.0312373	0.0746413	0.0860748	0.0595498	0.0415429	0.132487	0.17789	0.0927494	0.0195527	0.0500507	0.0357136	0.0325154	0.0403269	0.0971061	0.0561584	0.0492264	0.0583791	0.0832097	0.0442731	0.0600656	0.0743997	0.0332016	0.0765202	0.0217483	0.0676812	0.0282418	0.0545466	0.0136192	0.12503
histidine	Negative	155.069	1708.15	amino acids, peptides and amino acid conjugates	amino acids	0.438489	0.274309	0.397074	0.225614	0.271348	0.290983	0.369315	0.244067	0.304757	0.314298	0.3196	0.434086	0.39208	0.0848124	0.291593	0.364879	0.643873	0.518973	0.579512	0.892237	0.662615	0.358643	0.372794	0.479948	1.00369	1.21284	1.37946	0.939631	0.976597	0.8279	0.973807	0.337329	0.236186	0.246127	0.306267	0.0858513	0.050877	0.110981	0.14982	0.249921	0.349301	0.369446	0.357805	0.210636
5-Hydroxy-6,7,3',4',5'-pentamethoxyflavanone 5-O-rhamnoside	Positive	536.188	1238.29	NA	NA	0.0712405	0.0451313	0.0560697	0.0279979	0.0517744	0.0705068	0.0387697	0.0637984	0.0378276	0.0537435	0.0593194	0.0575733	0.0196076	0.00850708	0.0223644	0.010668	0.285544	0.23912	0.27084	0.313015	0.0763905	0.04348	0.239029	0.190435	0.0847288	0.0348222	0.0924791	0.0893981	0.0428156	0.0518244	0.0585114	0.100366	0.215821	0.0759222	0.240194	0.0596734	0.0249674	0.0905365	0.149652	0.0961018	0.0697945	0.093489	0.121239	0.0487939
5-Methylthiopentanaldoxime	Positive	147.072	1079.55	NA	NA	0.474873	0.389006	0.485643	0.391553	0.392944	0.523934	0.424836	0.461421	0.33246	0.293558	0.368393	0.410932	0.370971	0.138926	0.256868	0.36757	0.359331	0.359524	0.450632	0.423069	0.252011	0.239948	0.441721	0.553297	0.260693	0.10733	0.26099	0.343471	0.233323	0.285193	0.200539	0.447991	0.323287	0.338875	0.399849	0.20239	0.119214	0.272754	0.32521	0.387008	0.411999	0.434048	0.460143	0.421725
1,4-beta-D-Glucan	Positive	536.159	215.713	NA	NA	0.037149	0.0552129	0.0355277	0.0262692	0.0386067	0.0415768	0.0362182	0.0374284	0.0553027	0.0345486	0.0486335	0.0403061	0.0300847	0.0683319	0.0628196	0.0291747	0.0330781	0.0390593	0.0418024	0.0375393	0.0518939	0.0552646	0.0334398	0.020768	0.0475067	0.0408284	0.0465407	0.0325923	0.0371587	0.0325518	0.0387316	0.0278517	0.0529232	0.0392501	0.0290165	0.041101	0.0417803	0.041978	0.0290486	0.0388199	0.026666	0.0270554	0.0158337	0.0358705
1-amino-propan-2-OL 1-aminopropan-2-ol	Positive	75.0684	1001.1	NA	NA	0.0752247	0.0651008	0.0674637	0.0143084	0.100971	0.100957	0.086061	0.0224249	0.0830879	0.0713206	0.0599145	0.0281911	0.0200273	0.00956318	0.010494	0.0181174	0.127887	0.133852	0.217023	0.224687	0.161214	0.150203	0.256601	0.126169	0.110926	0.0550756	0.256851	0.295052	0.260948	0.212604	0.386487	0.249465	0.400267	0.261374	0.42136	0.143244	0.0575325	0.0817495	0.197259	0.404557	0.401619	0.357991	0.446682	0.390509
GPC(40:10/2)	Positive	825.53	379.667	NA, glycerophospholipids	NA, glycerophosphocholines	0.0859908	0.0724662	0.0659413	0.0592763	0.0828787	0.161412	0.105107	0.0880867	0.190515	0.180211	0.181384	0.216209	0.0319801	0.0420668	0.0404543	0.0377973	0.306262	0.320253	0.320415	0.2768	0.199129	0.166093	0.218402	0.208354	0.111579	0.131258	0.145401	0.166958	0.138994	0.143744	0.127856	0.257573	0.130533	0.187222	0.13318	0.269028	0.18534	0.331822	0.240216	0.373522	0.219404	0.217817	0.181852	0.0534923
GPC(0-31:2/2)	Positive	701.535	377.705	NA, glycerophospholipids	NA, glycerophosphocholines	0.038153	0.0387689	0.0548515	0.0328328	0.031677	0.0368535	0.0344727	0.0320126	0.0466495	0.0450228	0.0385872	0.0411609	0.0278816	0.0536118	0.0382918	0.0279371	0.0218423	0.0191567	0.0200732	0.0170172	0.0406877	0.0518204	0.0266004	0.0243754	0.0251472	0.027521	0.0268619	0.0320634	0.0174811	0.0179961	0.0171242	0.0706445	0.05238	0.05663	0.0423886	0.0616432	0.064749	0.076983	0.0597196	0.0525934	0.0351383	0.057496	0.0269044	0.038037
Butanal	Positive	72.0575	251.527	NA	NA	0.107409	0.00780544	0.00713871	0.00868358	0.0206953	0.0719515	0.171265	0.0311622	0.146969	0.0752804	0.0837336	0.0230976	0.0134499	0.0152915	0.00747572	0.058563	0.0710995	0.00890372	0.0365595	0.0747517	0.0600131	0.0648218	0.094086	0.0408144	0.0679396	0.117295	0.162257	0.20929	0.0326963	0.00568252	0.140089	0.0341028	0.0916507	0.169472	0.0639652	0.0272286	0.126624	0.0725698	0.0166207	0.0259687	0.0864603	0.0525969	0.00988397	0.0392818
GPC(40:8/2)	Positive	829.561	379.976	NA, glycerophospholipids	NA, glycerophosphocholines	0.899964	0.870272	1.00395	0.899414	0.797856	1.27772	0.862037	0.864923	0.725144	0.727763	0.725828	0.990525	0.647718	0.750608	0.917575	0.795641	0.78649	0.885427	0.892839	0.75366	0.655486	0.829923	0.721938	0.691101	0.575059	0.546685	0.672872	0.774608	0.90112	0.824828	0.734321	1.18716	0.79977	1.0765	0.806339	0.739469	0.530587	0.966702	0.681776	1.00766	0.757892	0.8069	0.637349	1.1427
furfural diethyl acetal	Positive	170.095	238.722	NA	NA	0.110727	0.0859339	0.0807322	0.0999398	0.0975016	0.0766464	0.0954627	0.0841684	0.101362	0.0954757	0.0957208	0.0959033	0.105714	0.0587743	0.115404	0.110653	0.0949035	0.0979005	0.106728	0.106093	0.123114	0.140739	0.105693	0.0800875	0.112233	0.0980189	0.138971	0.128884	0.113907	0.0853493	0.0988289	0.127756	0.154842	0.150242	0.141465	0.150795	0.125026	0.168659	0.150097	0.142416	0.14544	0.123607	0.103582	0.136326
magnoshinin	Positive	414.204	231.212	NA	NA	0.0860713	0.136968	0.123899	0.0778318	0.079906	0.0581602	0.145034	0.150756	0.105169	0.164787	0.150963	0.118625	0.0330048	0.0527382	0.0798967	0.0717332	0.157158	0.262759	0.111566	0.114864	0.198823	0.306123	0.0519702	0.0989232	0.199872	0.149437	0.106599	0.0882822	0.1389	0.0656134	0.0599326	0.242093	0.181013	0.162309	0.171386	0.232427	0.138909	0.233699	0.182689	0.298587	0.257919	0.208751	0.164832	0.140148
aminoacetone, N-dimethylformamide, 3-aminopropionaldehyde	Positive	73.0528	1782.21	NA, aldehydes, contamination, amino ketones	NA, short chain aldehydes, primary amino ketones	0.20035	0.191013	0.187174	0.131421	0.122842	0.108407	0.106118	0.0718448	0.0591502	0.0519449	0.0618588	0.0584814	0.573854	0.228522	0.442103	0.624319	0.220802	0.19395	0.186153	0.201915	0.200882	0.144059	0.277731	0.27487	0.213477	0.0642936	0.193033	0.156914	0.23207	0.255462	0.241794	0.171805	0.214147	0.180146	0.264551	0.116154	0.0757687	0.118985	0.16998	0.147558	0.160735	0.201603	0.195549	0.142567
indoleacrylic acid	Positive	187.063	798.762	NA, indoles and indole derivatives	NA, indole acids	0.173266	0.143745	0.179207	0.158745	0.105654	0.13593	0.109203	0.107559	0.069362	0.0651331	0.0756994	0.0949507	0.264477	0.0879399	0.207037	0.208108	0.131233	0.131857	0.137763	0.136314	0.0560294	0.0592818	0.0727415	0.133397	0.0589949	0.0199499	0.0507206	0.0706943	0.14011	0.165108	0.081785	0.0254074	0.020912	0.0212531	0.020509	0.0163367	0.00763173	0.0214502	0.020962	0.0215653	0.023271	0.0277679	0.0239907	0.0220982
glutamine	Positive	146.069	1078.35	NA, amino acids, peptides and amino acid conjugates	NA, amino acids	8.26426	6.68238	8.56719	7.00226	7.21157	9.37788	7.33534	8.17642	6.031	5.04249	6.572	7.32119	6.44081	2.52046	4.54414	6.39754	6.35991	6.40668	7.87734	7.76408	4.55753	4.34472	7.57297	9.52218	4.66136	1.89608	4.58795	6.14069	4.18759	4.75192	3.55868	7.91332	5.60483	6.24568	7.30589	3.49465	2.14395	4.7983	5.87911	6.83	7.31499	7.83821	8.04858	7.25215
UDP-glucose, Reduced acceptor, UDP-D-galactose, UDP-alpha-D-galacto-1,4-furanose	Negative	566.055	1910.22	NA	NA	0.0588331	0.0532518	0.0577611	0.0384213	0.0382173	0.0381751	0.0418521	0.0354848	0.0240483	0.0250051	0.0325684	0.0256442	0.0389338	0.0186798	0.0350658	0.0360938	0.0373003	0.02858	0.0272985	0.0434241	0.0524162	0.0358552	0.0332198	0.0488411	0.0304566	0.028742	0.0465216	0.0258944	0.026904	0.02484	0.0233437	0.0240894	0.0218974	0.0287991	0.0270009	0.0182862	0.00780847	0.0205281	0.0261733	0.0225553	0.0287029	0.0507954	0.0326249	0.0318762
GPC(36:3/2) GPE(39:3/2)	Positive	783.577	382.541	NA, glycerophospholipids	NA, glycerophosphocholines, glycerophosphoethanolamines	0.662697	0.70651	0.790452	0.647705	0.550837	0.726008	0.614251	0.628657	0.292053	0.284947	0.278455	0.323454	0.547825	0.447033	0.611578	0.615058	0.47952	0.484572	0.549268	0.501338	0.297424	0.39433	0.438363	0.484023	0.342929	0.177468	0.365027	0.402302	0.68588	0.596686	0.580441	0.729855	0.56576	0.676607	0.543231	0.320811	0.28837	0.473026	0.377314	0.527498	0.560827	0.654856	0.501678	1.07406
carnosine	Negative	226.107	1809.57	amino acids, peptides and amino acid conjugates	amino acids	0.0178229	0.0155214	0.0207334	0.0128406	0.0171512	0.0155218	0.0145192	0.011678	0.0112006	0.00899303	0.0155325	0.0112247	0.0517519	0.0184322	0.0415976	0.0661246	0.00812368	0.00970591	0.00834659	0.0101002	0.0171107	0.00939041	0.00937973	0.0161553	0.0110416	0.0141028	0.0160622	0.0110382	0.0198224	0.0224701	0.0252629	0.0167071	0.0187801	0.0122462	0.0183998	0.00506421	0.00376138	0.00576421	0.0116103	0.00999074	0.012961	0.0171404	0.0156352	0.0328242
choline	Positive	103.1	986.758	NA	NA	4.63866	4.05255	4.37063	2.2177	4.04463	4.36005	5.14084	2.89684	5.63788	4.41258	6.77046	5.95721	3.3089	1.9464	4.5958	3.87175	7.5462	7.39764	7.4652	7.3751	6.34	7.1797	7.07131	6.54525	7.18172	4.27598	7.32315	6.39347	3.2044	4.24402	3.90064	7.801	8.62433	7.46496	8.96752	6.18782	3.53256	6.58828	7.48988	6.43573	7.5708	7.45356	8.64588	7.00464
glutamylalanine	Negative	218.09	931.119	amino acids, peptides and amino acid conjugates	phosphorylethanolamine	0.112796	0.0855563	0.111493	0.0633366	0.0514922	0.0552334	0.0528153	0.0563992	0.2712	0.198779	0.322214	0.285642	0.0916605	0.0336605	0.0629463	0.094496	0.00617295	0.00601591	0.00812803	0.0117152	0.00742824	0.00460024	0.00681611	0.00825143	0.00460809	0.00381627	0.0057512	0.0062072	0.00581134	0.00739614	0.00823151	0.00632283	0.00631415	0.00666866	0.00732642	0.00231535	0.00114872	0.0030461	0.00515273	0.00512003	0.00849766	0.00937191	0.008676	0.0180204
heptanoic acid	Positive	130.099	253.462	NA	NA	0.302596	0.00562507	0.00514006	0.00848185	0.0387775	0.207986	0.456404	0.0976009	0.403084	0.183831	0.232614	0.0518378	0.0208859	0.014074	0.0095059	0.152135	0.188366	0.0169631	0.0948654	0.206631	0.170408	0.163415	0.268643	0.12173	0.166381	0.339279	0.45602	0.63545	0.0815958	0.00444115	0.458665	0.071765	0.240421	0.4963	0.178883	0.067851	0.365895	0.195124	0.0226722	0.0676634	0.261972	0.139408	0.010134	0.0969102
histidine	Positive	155.07	1721.03	NA, amino acids, peptides and amino acid conjugates	NA, amino acids	0.587937	0.41437	0.508955	0.37046	0.544466	0.738178	0.701368	0.591385	0.683413	0.695609	0.754175	0.968943	0.729455	0.203915	0.587601	0.566427	2.53053	2.44082	2.34457	2.35253	0.997875	0.70281	1.38752	2.7976	1.81115	0.442911	1.273	1.97214	1.72138	2.787	1.14371	0.797797	0.485158	0.582946	0.597324	0.240655	0.115697	0.307741	0.344819	0.626535	0.691661	0.709906	0.79178	0.428596
cyclohex-1-enecarboxylic acid	Positive	126.068	242.407	NA	NA	0.04486	0.0309341	0.0278258	0.0380888	0.0359011	0.0300284	0.039466	0.0275508	0.0399062	0.031542	0.0346787	0.0358386	0.038377	0.0230325	0.0396568	0.0403571	0.0328311	0.0383547	0.041696	0.0364749	0.0429117	0.0530446	0.0464921	0.0350757	0.0384868	0.0319667	0.0568112	0.0500541	0.0415589	0.03505	0.0327511	0.0476295	0.0439543	0.0456126	0.045758	0.0541072	0.0473543	0.0569007	0.0523288	0.0537286	0.0501915	0.0512527	0.0415398	0.0485925
galactonic acid, gluconic acid, gulonic acid	Negative	196.058	969.5	fatty acyls	short chain hydroxyl acids	0.53759	0.119314	0.0542695	0.0344889	0.353864	0.105794	0.0632198	0.0987299	0.413261	0.224451	0.18647	0.133169	0.372149	0.573761	0.693188	0.106973	0.113049	0.193404	0.215642	0.121851	0.0315665	0.421932	0.138342	0.588213	0.0323713	0.41962	0.521152	0.329271	0.323047	0.250311	0.465417	0.286136	0.151288	0.488804	0.132536	0.561048	0.0705071	0.374937	0.65248	0.0904238	0.170442	0.279207	0.0740896	0.377946
benzoate	Positive	122.037	235.912	NA, aromatic acids, other	NA, miscellaneous aromatic acids, NA	0.0823899	0.0961357	0.0845503	0.0502558	0.0630081	0.0654243	0.0604128	0.0735986	0.0871549	0.0896481	0.116371	0.0880732	0.0582371	0.0797908	0.0927151	0.0450438	0.129528	0.129616	0.107693	0.112132	0.170428	0.145265	0.113054	0.114526	0.133282	0.0819783	0.130644	0.133272	0.140706	0.137182	0.0924645	0.116647	0.0813932	0.118099	0.0884072	0.0957314	0.0856526	0.129963	0.0842125	0.0828767	0.0885667	0.108247	0.0661026	0.116332
phosphoenolpyruvate	Negative	167.982	1296.36	organic acids	hydroxyl acids	0.0148693	0.0139588	0.0169537	0.0111587	0.0157062	0.00890777	0.00968922	0.00650495	0.00746975	0.00512507	0.00914168	0.00570117	0.0112946	0.0073881	0.00627448	0.0207514	0.0069861	0.00918934	0.00713477	0.00926034	0.0078901	0.00520622	0.00683165	0.0148597	0.00335205	0.00483678	0.0046904	0.00405457	0.00906087	0.0124397	0.0103263	0.00675109	0.0115883	0.00625143	0.0142569	0.00298325	0.00373422	0.00263293	0.00629946	0.00652569	0.00615563	0.0089297	0.0074099	0.00873355
5-hydroperoxy-7-[3,5-epidioxy-2-(2-octenyl)-cyclopentyl]-6-heptenoic acid	Positive	354.204	238.433	NA	NA	0.0227343	0.0165577	0.0133787	0.0176852	0.0165531	0.0129086	0.0179889	0.0131006	0.0173018	0.013652	0.0155392	0.0172181	0.0163295	0.00778123	0.0172961	0.0182693	0.0164202	0.0250679	0.0155436	0.0185891	0.0238047	0.028991	0.0203882	0.0180481	0.0200142	0.0123793	0.0233856	0.0231556	0.0262669	0.0155808	0.016151	0.0205814	0.0247985	0.0218943	0.0223351	0.0248259	0.0202287	0.0282785	0.0249196	0.0270512	0.0265406	0.0231579	0.0207861	0.0236012
creatine	Positive	131.07	956.524	NA, ketones and aldehydes	NA, amino ketones	0.423146	0.459542	0.428065	0.355702	0.304862	0.365456	0.295065	0.265476	0.201503	0.185063	0.215543	0.233421	0.539825	0.57353	0.5889	0.591245	0.32701	0.266659	0.29058	0.286971	0.313669	0.536442	0.39556	0.500057	0.342683	0.209089	0.307205	0.318649	0.441725	0.40564	0.347105	0.447665	0.444372	0.451699	0.452272	0.288203	0.283026	0.330167	0.368602	0.42154	0.526608	0.460051	0.502293	1.54575
Spisulosine, 1-deoxy-sphinganine	Positive	285.303	389.101	NA, SL and sphingoid bases	NA, sphingoid bases	0.0488578	0.0406223	0.0621886	0.0554752	0.0294714	0.0575659	0.0350469	0.04116	0.0174125	0.0147593	0.0108792	0.0150562	0.0338903	0.0293765	0.0380347	0.0342028	0.0334006	0.0373127	0.0411769	0.0307518	0.0253009	0.0511846	0.0245601	0.0863287	0.022587	0.021692	0.018623	0.0685659	0.0624041	0.0781391	0.0253863	0.174175	0.0555589	0.129966	0.047908	0.0241706	0.0237125	0.0619808	0.0246284	0.0796378	0.0499985	0.0895042	0.0337487	0.115249
GPC(36:7/2)	Positive	775.515	382.333	NA, glycerophospholipids	NA, glycerophosphocholines	0.0545534	0.05058	0.0582308	0.0503737	0.0656162	0.0945662	0.0727041	0.0763482	0.0728249	0.0657254	0.0715193	0.0781799	0.0202812	0.0208644	0.0273586	0.012655	0.13903	0.176918	0.185637	0.143168	0.0770379	0.0929316	0.0812565	0.0995803	0.0666096	0.0482166	0.0802886	0.0835707	0.168888	0.141765	0.137734	0.119171	0.0755307	0.116808	0.0756574	0.0867621	0.0662655	0.117647	0.0862832	0.159251	0.116343	0.120673	0.0807788	0.0370576
carisoprodol	Positive	260.174	971.593	NA	NA	0.00472865	NA	0.0045313	0.0008239	0.00339625	0.00301783	0.00280475	NA	0.00566224	0.00486997	0.0155871	0.00864337	0.000934312	NA	NA	0.00165437	0.0352457	0.0344401	0.032695	0.0394591	0.0102807	0.00422558	0.023293	0.0459087	0.00261282	NA	NA	NA	0.00294895	0.0125133	NA	0.0272617	0.0237413	0.0188155	0.0353164	0.005692	NA	0.0133606	0.0232736	0.0192823	0.0349015	0.0369813	0.0391677	0.0114781
glycine	Positive	75.0321	1092.05	NA, amino acids	NA, NA	1.2181	1.17656	1.43626	1.1719	1.24541	1.44329	1.15262	1.05512	0.773246	0.702233	0.877487	0.88924	0.985832	0.460837	0.772218	1.10665	1.06889	0.864722	1.07509	1.00437	0.21419	0.456372	0.913629	1.01818	0.525484	0.277115	0.53669	0.713983	0.960481	1.15917	1.08546	1.18122	1.05498	1.11624	1.28437	0.489655	0.386003	0.568973	0.786555	1.13054	1.27649	1.17105	1.40571	1.6861
3-Amino-2-piperidone	Positive	114.079	1795.16	NA	NA	0.141738	0.120128	0.124071	0.0869643	0.127682	0.148227	0.115513	0.101284	0.112915	0.106308	0.13562	0.124759	0.259919	0.109749	0.231558	0.219563	0.256057	0.21995	0.209278	0.196062	0.0802104	0.0675827	0.110544	0.146363	0.0616686	0.0152086	0.044269	0.050645	0.134161	0.203629	0.13154	0.12566	0.0973387	0.0993514	0.113915	0.0549739	0.0328145	0.0699317	0.0835732	0.102798	0.113099	0.14507	0.125081	0.0840969
trimethyl-lysine	Positive	188.153	1825.85	NA, amino acids, peptides and amino acid conjugates	NA, amino acids	0.0791577	0.0717876	0.0792778	0.0579769	0.0556242	0.048718	0.0550893	0.0434699	0.0418796	0.0302664	0.0413563	0.0386112	1.49511	0.691304	1.19119	1.37118	0.0931403	0.0857352	0.0795626	0.0839472	0.028744	0.0276865	0.0512546	0.0614001	0.0440762	0.0130106	0.0339359	0.0350823	0.0555706	0.0730796	0.0538736	0.0699463	0.0779545	0.0661017	0.0756788	0.0285413	0.0156792	0.0356797	0.0469631	0.0464001	0.0572656	0.0608845	0.0852933	0.0716613
maleic acid, fumarate	Negative	116.011	366.542	fatty acyls	short chain dicarboxylic acids	0.21564	0.139949	0.173156	0.143438	0.21239	0.176856	0.261715	0.218657	0.28919	0.222855	0.208712	0.172663	0.099373	0.0559559	0.123832	0.157977	0.238569	0.212412	0.299273	0.124785	0.160922	0.161594	0.13503	0.176383	0.420389	0.145145	0.094335	0.209766	0.184802	0.120067	0.108838	0.153795	0.320741	0.400668	0.398277	0.156015	0.18962	0.253421	0.188549	0.222865	0.35805	0.246405	0.116433	0.157438
3 4 5-trihydroxy-hexanoicacid, rhamnose, deoxygalactopyranose, fucose 1 5-Anhydrosorbitol	Positive	164.069	930.833	NA, carbohydrates, fatty acyls	NA, monosaccharides, hydroxy fatty acids	0.0348621	0.0270537	0.0305932	0.0187824	0.0324555	0.0312537	0.0279892	0.0224743	0.0311237	0.030103	0.0354357	0.0383074	0.0159786	0.00957364	0.0125945	0.0139452	0.0080474	0.00741866	0.00629719	0.00885254	0.0261698	0.0329756	0.0434661	0.0513817	0.0341418	0.0128497	0.0364082	0.0347	0.0270296	0.0339204	0.0311537	0.054434	0.0531419	0.0534303	0.0562953	0.0231402	0.0209443	0.0229474	0.0322147	0.0413057	0.0456724	0.0587144	0.0531979	0.0306817
PE(18:3(9Z,12Z,15Z)/24:1(15Z))	Positive	823.607	381.214	NA	NA	0.0231313	0.0149632	0.0207157	0.0205403	0.0242847	0.0230869	0.0199503	0.0199589	0.0227243	0.0182855	0.0255426	0.0246052	0.0142169	0.0134511	0.0163244	0.0186866	0.0256506	0.0199264	0.0249432	0.0235578	0.0298859	0.0250855	0.0286727	0.0300651	0.0245655	0.0136542	0.0265152	0.0236675	0.0202025	0.0150618	0.0227367	0.0275874	0.0162677	0.0273199	0.0150978	0.024733	0.0119833	0.0261123	0.0256171	0.0286226	0.0235124	0.0233969	0.0272483	0.0225122
fagomine	Positive	147.09	895.231	NA	NA	0.22276	0.20527	0.220987	0.180913	0.157689	0.208638	0.164555	0.146809	0.0971546	0.0887754	0.111357	0.111112	0.265823	0.11158	0.222582	0.23839	0.141114	0.149738	0.148363	0.142935	0.0749188	0.0796452	0.108478	0.156961	0.0797348	0.0295985	0.0736858	0.0834102	0.218361	0.285828	0.189249	0.106509	0.0863837	0.102088	0.0947468	0.0376041	0.0204902	0.0431541	0.0562486	0.0722799	0.08699	0.0921067	0.104016	0.160646
hexose phosphate	Negative	260.029	1300.86	carbohydrates	sugar phosphates	0.186192	0.148488	0.199719	0.12563	0.126992	0.111806	0.106302	0.0831003	0.0444279	0.0380717	0.058472	0.049934	0.122982	0.0405237	0.077935	0.139276	0.107123	0.0805965	0.0903053	0.160814	0.0927886	0.0542291	0.0632979	0.110337	0.0412858	0.0441344	0.066361	0.0510729	0.0801265	0.0768548	0.0958282	0.0503508	0.0476312	0.0460282	0.0613925	0.0130033	0.00989028	0.0200266	0.0345606	0.0357892	0.0540039	0.0872974	0.0915448	0.0865714
4-Hexyloxyphenol	Positive	194.131	236.604	NA	NA	0.0942727	0.0670593	0.055968	0.0733929	0.0736882	0.0489543	0.065652	0.0617234	0.0678761	0.0633752	0.0654836	0.0762766	0.0712811	0.0338256	0.084604	0.0678554	0.0665339	0.0762279	0.0833141	0.0692906	0.0891198	0.104282	0.081128	0.0649698	0.0917026	0.0578718	0.0984797	0.0969149	0.082939	0.069022	0.0596593	0.0922085	0.0840922	0.0927067	0.0921788	0.107245	0.0874105	0.118917	0.105675	0.114939	0.108712	0.0941325	0.0799847	0.0853668
GPC(36:5/2) GPE(39:5/2)	Positive	779.546	382.429	NA, glycerophospholipids	NA, glycerophosphocholines, glycerophosphoethanolamines	0.551712	0.563242	0.699	0.542649	0.484503	0.640922	0.546094	0.565173	0.25503	0.242163	0.269058	0.287873	0.443094	0.385019	0.483885	0.479356	0.42682	0.38998	0.431948	0.400975	0.240881	0.311019	0.311522	0.333114	0.256616	0.15105	0.289906	0.307926	0.768802	0.627144	0.569128	0.580077	0.408563	0.516302	0.394122	0.30982	0.236576	0.390364	0.310205	0.458594	0.405192	0.460929	0.352375	0.724422
N6-Methyl-L-lysine	Positive	160.121	1754.3	NA, amino acids, peptides and amino acid conjugates	NA, amino acids	0.0659679	0.0554513	0.0612989	0.043286	0.0359112	0.0479143	0.0357818	0.0341817	0.0155896	0.0148463	0.0184263	0.0184175	0.553386	0.0631572	0.270812	0.428146	0.0970768	0.0856442	0.0866897	0.0883217	0.0657536	0.0384905	0.0864337	0.166296	0.0636659	0.0131318	0.0429589	0.0725574	0.113467	0.17611	0.0778248	0.0870907	0.0657822	0.0670293	0.0794109	0.0241327	0.0101272	0.0380161	0.0389498	0.0679642	0.0757627	0.0998375	0.0943801	0.0593547
Glu-Pro	Positive	244.106	944.464	amino acids, peptides and amino acid conjugates, NA	polypeptides, NA	0.00891739	0.00865811	0.0093617	0.00608319	0.00872866	0.00780392	0.00682287	0.00753453	0.00783736	0.00509291	0.0103756	0.00945863	0.0123327	0.00523924	0.0114061	0.0133219	0.0171956	0.0174659	0.01439	0.0158253	0.00828873	0.0108798	0.01486	0.0138209	0.0107688	0.00349459	0.010504	0.0082454	0.016367	0.0168151	0.020075	0.0112162	0.00909541	0.00868554	0.00986907	0.00680845	0.00534809	0.00807755	0.00823132	0.00922266	0.0112996	0.0102637	0.0111502	0.0129062
GPC(42:10/2)	Positive	853.561	379.274	NA, glycerophospholipids	NA, glycerophosphocholines	0.0184895	0.0203308	0.0199262	0.0159921	0.0202699	0.0312072	0.0157112	0.0194867	0.0220046	0.0232969	0.020305	0.0284431	0.0115703	0.0203458	0.0170896	0.0178001	0.0264579	0.0253855	0.0323574	0.022519	0.0275484	0.0246475	0.0303815	0.0331751	0.022863	0.0292597	0.0327042	0.0411985	0.0375261	0.0399831	0.0311738	0.0548685	0.0214023	0.035281	0.0248085	0.037086	0.0248357	0.0424319	0.0298581	0.0685417	0.0384624	0.0393343	0.0347151	0.0480906
ornithine	Positive	132.09	1794.57	NA, amino acids, peptides and amino acid conjugates	NA, amino acids	1.08562	0.856854	0.873593	0.638193	0.976866	1.023	0.831704	0.682936	0.815793	0.762408	1.06248	0.831185	1.82428	0.816366	1.64387	1.67345	1.81741	1.61724	1.47674	1.45137	0.604034	0.494618	0.786141	0.975459	0.437828	0.105607	0.325839	0.335099	0.963332	1.38324	0.930303	0.880197	0.720659	0.679692	0.817197	0.384206	0.240625	0.502139	0.594609	0.741188	0.806413	1.03596	0.837319	0.569558
9-oxo-12,13-epoxy-10-octadecenoic acid	Positive	310.214	234.144	NA	NA	0.0357437	0.0203491	0.0182333	0.0248272	0.0280396	0.0164823	0.0217977	0.0187902	0.0228573	0.0212991	0.0240994	0.0261681	0.025041	0.0116432	0.0298467	0.0271213	0.0226247	0.0249659	0.0236799	0.0269836	0.0317263	0.0379188	0.0277621	0.0197539	0.0304367	0.0169967	0.0339195	0.035985	0.0264725	0.0213139	0.0210108	0.0285379	0.0350492	0.0307377	0.0322044	0.0377652	0.0238285	0.0498143	0.0369109	0.0311923	0.0374098	0.0378947	0.0299472	0.0305832
GPC(40:7/2)	Positive	831.577	380.048	NA, glycerophospholipids	NA, glycerophosphocholines	0.851164	0.839087	0.946398	0.78746	0.68294	1.09102	0.829295	0.790264	0.724994	0.684337	0.786061	0.964588	0.540006	0.629985	0.722282	0.644206	0.6946	0.685081	0.762224	0.662942	0.670169	0.858164	0.762	0.706444	0.603033	0.538726	0.680122	0.819376	0.663562	0.640825	0.590972	1.01049	0.732657	0.922967	0.651594	0.701497	0.511611	0.929584	0.661206	0.890145	0.715718	0.719357	0.579256	0.996506
5-L-Glutamylglycine	Positive	204.075	1046.36	NA	NA	0.126783	0.103607	0.119631	0.0886143	0.0791627	0.100801	0.07415	0.0794982	0.216791	0.181479	0.24575	0.258024	0.0697358	0.0222602	0.0527188	0.058407	0.0229424	0.0209102	0.0212652	0.0212302	0.0199923	0.02129	0.029075	0.0414855	0.0235119	0.0078922	0.0171935	0.0279953	0.0185872	0.0183902	0.0105568	0.0364417	0.0253597	0.0278467	0.0276071	0.0108685	0.00601666	0.0132959	0.0160258	0.0225636	0.0256566	0.0286044	0.0290577	0.0629835
isoleucine	Positive	131.095	970.802	NA, amino acids, peptides and amino acid conjugates	NA, amino acids	0.0207014	0.0171153	0.0185433	0.0155994	0.0195864	0.0228387	0.0216782	0.0209515	0.130091	0.105231	0.129598	0.117851	0.0178798	0.00904674	0.017199	0.0167899	0.0984602	0.0920298	0.0933496	0.0932579	0.0837804	0.0654246	0.109163	0.108308	0.125572	0.0404209	0.114348	0.116173	0.0204257	0.0331941	0.0168866	0.0570217	0.0555815	0.0570345	0.0604938	0.0286759	0.0180013	0.0326718	0.0376797	0.0445419	0.0531585	0.0577312	0.0600588	0.0261841
mescaline	Positive	211.121	856.465	NA	NA	0.0150602	0.00875092	0.00804313	0.00954128	0.00978745	0.00587773	0.00887046	0.00789194	0.010223	0.00802354	0.00918859	0.0104911	0.0126174	0.00456871	0.0118018	0.0125341	0.0118794	0.0129411	0.0130828	0.0139714	0.0140499	0.0161806	0.0101712	0.0106857	0.0146965	0.00577513	0.0141812	0.0169972	0.0112018	0.0153623	0.00628637	0.0128084	0.0140928	0.0138264	0.0134975	0.0164232	0.00980456	0.0145344	0.0140629	0.0148974	0.0142857	0.0136001	0.0131765	0.0131758
methylmalonic acid, erythrono-1,4-lactone, threonolactone, succinic acid	Negative	118.026	366.305	dicarboxylic acids, fatty acyls	short chain dicarboxylic acids, short chain dihydroxy acids, lactones	1.53622	1.28021	1.43018	0.71337	0.915887	1.32144	0.773104	0.418089	0.851322	0.609906	1.36187	0.639566	1.06332	0.25586	0.991804	1.08696	1.49439	1.49926	1.80145	1.89845	2.29998	1.45336	1.92029	3.32494	1.24375	1.81359	2.56416	1.06431	1.50299	1.83989	2.69676	2.02154	1.74901	1.48564	2.3232	0.356504	0.370305	0.874868	1.61599	1.79439	1.47314	2.59048	3.94297	1.50408
1,2,3-Trimethylbenzene	Positive	120.094	237.44	NA	NA	0.0883194	0.0633909	0.0533697	0.0783628	0.0694585	0.0508395	0.0644347	0.0574014	0.0694088	0.0652634	0.0664341	0.0724115	0.0772383	0.0329145	0.080736	0.0781454	0.0699509	0.0802976	0.0755223	0.0716596	0.092239	0.108321	0.0801769	0.0701459	0.0940171	0.0540139	0.110499	0.111756	0.094374	0.0737554	0.0587909	0.0971448	0.0935441	0.0995113	0.0939886	0.104674	0.0839068	0.128193	0.0998369	0.111647	0.11275	0.104165	0.0829378	0.0931492
hexitol	Negative	182.079	902.559	carbohydrates	sugar alcohols	0.167969	0.124234	0.154183	0.10251	0.123895	0.11601	0.122172	0.0993395	0.144612	0.129936	0.161224	0.146407	0.0809368	0.029652	0.0556183	0.0714204	0.0412002	0.0573837	0.0571364	0.0600333	0.200482	0.137759	0.166046	0.210195	0.158996	0.172428	0.217946	0.173927	0.134173	0.142192	0.156165	0.236141	0.224752	0.196805	0.235077	0.0685522	0.0445617	0.0840475	0.115918	0.147544	0.195257	0.258561	0.200426	0.126972
y-Glu-Thr	Positive	248.101	1028.75	NA	NA	0.0022621	0.0021707	0.0026653	0.00116212	0.0012224	0.00248898	0.00183042	0.00295585	0.143356	0.113966	0.148297	0.162562	0.00520394	0.00211611	0.00302606	0.00362013	0.00112837	0.00143301	0.00133536	0.000758157	0.00147377	0.00174136	0.00156884	0.00288052	0.00117635	NA	0.00140941	0.00115554	0.00137884	0.00189112	0.00053871	0.00199224	0.000888198	0.00213042	0.00124771	0.000776674	0.000513845	0.00104897	0.00257794	0.00126817	0.00230061	0.00237989	0.00172282	0.00283681
dIMP	Positive	332.053	986.476	NA	NA	0.0360948	0.0408028	0.0410606	0.0240833	0.0312267	0.0385051	0.0362535	0.0325379	0.0333738	0.0301215	0.0279985	0.0389407	0.025095	0.0151893	0.028342	0.0268738	0.0354047	0.0326287	0.040254	0.0307604	0.0397743	0.0362286	0.0336598	0.0435434	0.0329797	0.0141946	0.0398908	0.044658	0.0403593	0.030611	0.0336238	0.047182	0.0352088	0.0423063	0.046296	0.042538	0.0216105	0.0419562	0.0385288	0.0391686	0.0462518	0.0350341	0.0377043	0.0365202
1-(3,4-Dihydroxyphenyl)-5-hydroxy-3-decanone	Positive	280.167	235.756	3:55:45.333000		0.0434064	0.0323348	0.0257243	0.03064	0.0338471	0.0206208	0.0286121	0.0229636	0.0271535	0.0253872	0.0273362	0.0270343	0.0300269	0.016496	0.0350841	0.0329355	0.0467839	0.044045	0.0448379	0.0320236	0.0477783	0.0572624	0.051417	0.0474503	0.0383872	0.0502187	0.0301525	0.0413204	0.0432182	0.0448679	0.0411148	0.0372649	0.0375344	0.0384666	0.0442174	0.0419249	0.0360277	0.043368	0.0374286	0.0423369	0.0339118	0.0501625	0.0446823	0.0439504
GPC(39:6/2)	Positive	819.577	380.44	NA, glycerophospholipids	NA, glycerophosphocholines	0.0341723	0.0314428	0.0286524	0.0274395	0.0323682	0.0461942	0.0346945	0.034938	0.0398935	0.0454452	0.0385735	0.0487056	0.0194453	0.0205488	0.0209746	0.0270469	0.0642245	0.0534251	0.0568711	0.0535424	0.0522299	0.04148	0.0554332	0.0532281	0.0373464	0.0368515	0.0439978	0.0532749	0.0442647	0.0350664	0.0374956	0.0642688	0.0542464	0.0474925	0.0404562	0.0489504	0.0346949	0.0738059	0.0483776	0.0681693	0.0575335	0.0539903	0.049365	0.0422197
urocanicacid, nicotinamide N-oxide	Positive	138.043	832.209	NA, amino acids, peptides and amino acid conjugates, vitamins and cofactors	NA, breakdown product of histidine, vitamins	0.0447965	0.0609691	0.0476616	0.0400339	0.044779	0.0411733	0.0499012	0.0509686	0.0559089	0.054956	0.039993	0.059619	0.0253645	0.0313465	0.0395244	0.0294754	0.0385435	0.0377378	0.0399396	0.0372616	0.0503053	0.0558437	0.0473228	0.0377883	0.0406796	0.0210465	0.0524336	0.0561165	0.0509416	0.0620983	0.0433955	0.057926	0.0555652	0.0681725	0.0544939	0.0700039	0.0376357	0.0661326	0.050965	0.0615185	0.067083	0.0678262	0.0547964	0.0535781
cytosine	Positive	111.043	994.571	NA, purines/pyrimidines and conjugates	NA, pyrimidines	0.16305	0.216257	0.223754	0.0500359	0.157681	0.197607	0.162948	0.0540852	0.0860102	0.0877297	0.0925244	0.0356468	0.172109	0.0548673	0.179923	0.184717	0.0437381	0.044946	0.0784196	0.0737212	0.0171089	0.0178783	0.0331666	0.0290749	0.0161026	0.00572057	0.0296587	0.0304872	0.0390301	0.0315683	0.0410899	0.0312442	0.0405696	0.030842	0.0349502	0.0302822	0.0117869	0.0231692	0.0348896	0.0280988	0.0280558	0.0267765	0.0409196	0.0468204
leucine	Positive	131.095	774.967	NA, amino acids, peptides and amino acid conjugates	NA, amino acids	12.8179	11.8427	13.4324	11.6191	10.4485	12.8015	10.0111	9.77713	8.33937	7.14807	9.13797	8.98672	20.7754	10.455	16.9148	20.8023	16.6737	17.2059	16.9794	16.2734	8.89258	10.3928	13.1002	17.5561	10.5635	5.11402	10.2775	12.3179	21.1237	25.0351	20.2531	8.43379	7.06507	7.93973	7.61233	3.80674	2.33908	4.42787	5.22156	6.349	6.71092	7.97536	8.18769	11.8851
GPC(34:2/2) MMGPE(36:2/2)	Positive	757.562	384.224	NA, glycerophospholipids	NA, glycerophosphocholines, glycerophosphoethanolamines	0.259782	0.224396	0.284858	0.217192	0.202732	0.234292	0.2138	0.201904	0.162676	0.130578	0.143658	0.160284	0.164313	0.114701	0.172219	0.155952	0.146045	0.148437	0.165837	0.15969	0.0967583	0.157237	0.125684	0.18816	0.14541	0.0775212	0.161344	0.197563	0.262064	0.256274	0.211684	0.342214	0.266371	0.337144	0.226792	0.125826	0.10568	0.172399	0.143164	0.219627	0.255818	0.336499	0.232032	0.418862
piperideine	Negative	378.074	1757.96	NA	NA	0.0220692	0.0204006	0.0206314	0.0171421	0.0230865	0.0211971	0.0225696	0.0204758	0.0258373	0.0258405	0.0221395	0.0282077	0.00242622	0.00334143	0.00508996	0.00394456	0.0189629	0.0196317	0.0195759	0.0138849	0.0207119	0.0218997	0.0219847	0.019862	0.0208202	0.0256921	0.0141874	0.0213798	0.0213186	0.0208954	0.0176884	0.0216191	0.025823	0.0215009	0.0220823	0.0273594	0.0255617	0.0235091	0.0285363	0.0235459	0.0237137	0.0199454	0.0182283	0.0209036
safingol, 2S-aminooctadecane-3S,5S-diol, dihydro-Sphingosine	Positive	301.298	399.372	NA, SL and sphingoid bases	NA, sphingoid bases	0.0109752	0.0127348	0.0126458	0.0121242	0.0104176	0.0275349	0.0099128	0.0128441	0.0101138	0.00788017	0.0134619	0.0066804	0.0133319	NA	0.00980355	0.00940601	0.0092759	0.00833404	0.00889037	0.00968663	0.0125936	0.0192608	0.0168848	0.117493	0.0165558	NA	0.0214167	0.0237333	0.0198067	0.0299525	0.00586106	0.106523	0.0281776	0.0804533	0.0324686	0.0108652	0.00224684	0.0172655	0.027661	0.0482155	0.0345046	0.0686236	0.0253862	0.0469661
diethylene glycol	Positive	106.063	246.505	NA	NA	0.0464719	0.0709895	0.0668625	0.0743425	0.0632387	0.0606075	0.0649285	0.0999	0.0663394	0.0722628	0.0430639	0.106249	0.0536194	0.0696533	0.0940912	0.0557662	0.0460297	0.0873634	0.0478094	0.0289499	0.0473341	0.105194	0.0370439	0.0522075	0.0596535	0.0351065	0.035843	0.0311215	0.0882746	0.0391915	0.0409862	0.0782763	0.0714668	0.0340208	0.0435936	0.0968127	0.0465828	0.0880643	0.0660282	0.101269	0.0552549	0.0555785	0.064394	0.0954019
benzofuran	Positive	118.042	905.476	NA	NA	0.0114317	0.00867717	0.011064	0.0074388	0.00834877	0.0106786	0.00950825	0.00969355	0.00762368	0.00607421	0.00645686	0.00698272	0.0346565	0.0120249	0.0209719	0.0323634	0.0278864	0.0296077	0.0351033	0.035863	0.0126873	0.0150399	0.0198899	0.0313533	0.0154065	0.00666337	0.0155969	0.0179563	0.0170724	0.0254994	0.0146761	0.0107759	0.00660455	0.00711654	0.00745952	0.00360994	0.00266594	0.00383443	0.00613604	0.00767402	0.00946095	0.00965988	0.00860564	0.00647681
2E,6E,8E,10E-dodecatetraenoic acid	Positive	192.115	240.044	NA	NA	0.0419022	0.0335991	0.0283997	0.0340765	0.0353192	0.0281274	0.0339802	0.02915	0.0341378	0.0335618	0.0329316	0.0421392	0.0373862	0.0198384	0.0348041	0.038157	0.0396794	0.0489991	0.0397442	0.0355127	0.049246	0.0530526	0.0421509	0.0381476	0.0446142	0.0266907	0.0518134	0.0536392	0.0445789	0.0410001	0.0299694	0.044895	0.0475286	0.0535949	0.0440894	0.0499153	0.0411683	0.0635735	0.0523917	0.058908	0.0550585	0.0463714	0.0432755	0.0423039
N4-Phosphoagmatine	Negative	210.088	1754.11	NA	NA	0.0111165	0.00850374	0.00721172	0.00534574	0.00791488	0.00776388	0.00758171	0.00528951	0.0115652	0.00878932	0.0161753	0.0100903	0.00210591	0.00147988	0.00261804	0.00149528	0.0134131	0.0120979	0.0112134	0.0132383	0.0221258	0.0195991	0.0188644	0.0228146	0.0264535	0.027389	0.0275917	0.0267307	0.0189366	0.0238528	0.0177446	0.015456	0.0132892	0.0109506	0.0129265	0.0101824	0.00515381	0.0129764	0.0170131	0.0122183	0.0151523	0.0164319	0.0129857	0.00917291
GPC(40:9/2)	Positive	827.546	256.643	NA, glycerophospholipids	NA, glycerophosphocholines	0.289306	0.272656	0.405085	0.215961	0.484093	0.588532	0.319319	0.280047	0.378167	0.237729	0.449422	0.280854	0.316638	0.22434	0.327328	0.343947	0.52879	0.675944	0.470498	0.665665	0.405839	0.456106	0.686495	0.404772	0.280156	0.189673	0.341385	0.250172	0.466515	0.560091	0.547221	0.633562	0.490714	0.543329	0.773424	0.277429	0.332434	0.535156	0.657958	0.535492	0.560538	0.65429	0.459211	0.297102
uracil	Positive	112.027	384.611	NA, purines/pyrimidines and conjugates	NA, pyrimidines	0.0573361	0.0430829	0.0535533	0.0483118	0.0304988	0.0307725	0.0294204	0.0368357	0.0298076	0.0243529	0.045014	0.0391872	0.0644268	0.0234058	0.0973964	0.0446428	0.0228366	0.0189085	0.0131224	0.0135981	0.0177302	0.00785771	0.0474144	0.0476619	0.00681182	0.00338018	0.00395622	0.00255602	0.00554141	0.00848966	0.00612246	0.0405103	0.0331363	0.0226945	0.0305878	0.0137221	0.00838477	0.0295706	0.0361657	0.0193133	0.034509	0.0238342	0.0331794	0.0190013
lysine	Positive	146.106	1783.01	NA, amino acids, peptides and amino acid conjugates	NA, amino acids	3.98271	3.65348	3.64781	2.86832	2.43552	2.49544	2.06436	1.97633	1.03745	0.890129	1.16134	1.06016	11.944	5.06178	8.91041	11.0395	4.09681	3.62118	3.41785	3.68885	3.90256	2.80806	4.93528	6.31576	4.01361	1.10827	3.21936	3.46709	4.68829	5.99037	4.12331	4.1242	3.77292	3.72401	4.05283	2.16647	1.21711	2.63838	3.31788	3.19807	3.65657	4.14014	3.95528	3.0063
GPC(32:2/2) GPE(35:2/2)	Positive	729.53	386.071	NA, glycerophospholipids	NA, glycerophosphocholines, glycerophosphoethanolamines	0.162514	0.137722	0.163016	0.14976	0.112136	0.113982	0.121047	0.103094	0.0465268	0.0378005	0.0389651	0.0551114	0.0968021	0.0715213	0.104011	0.0927381	0.0419212	0.0460468	0.0495025	0.0481218	0.0207589	0.0280693	0.0278711	0.050303	0.0272843	0.0149047	0.0289177	0.0414041	0.126244	0.105773	0.0742455	0.113491	0.0736702	0.10641	0.0563629	0.0401712	0.0319652	0.0422415	0.0386572	0.0529694	0.0729791	0.104245	0.0662549	0.139351
adenine	Positive	135.055	866.275	NA, purines/pyrimidines and conjugates	NA, purines	0.0304515	0.0361136	0.0385985	0.033007	0.0226882	0.0560187	0.0276849	0.0499146	0.0179469	0.0189307	0.0177396	0.0500993	0.0274602	0.0128235	0.0252505	0.0196216	0.0505723	0.0545849	0.0589995	0.0422365	0.0407155	0.0378596	0.0600533	0.19083	0.0420017	0.0260094	0.0304503	0.0611142	0.0478809	0.117018	0.0255697	0.0969756	0.030754	0.0432477	0.0290567	0.0295298	0.0164565	0.0584033	0.0312986	0.0437146	0.0849757	0.0660967	0.0612317	0.0634655
palmitelaidic acid	Positive	254.224	225.033	NA, fatty acids	NA, long chain fatty acids	0.0236379	0.0221739	0.0207566	0.0162855	0.0233244	0.0159933	0.0187885	0.0224663	0.0231886	0.0207224	0.0230579	0.0208389	0.0183019	0.0208748	0.0186697	0.0206619	0.0191814	0.022465	0.0209937	0.0202957	0.0282296	0.0357083	0.0228357	0.0209779	0.0267533	0.0186819	0.0303859	0.0298286	0.0238459	0.0215646	0.0213887	0.0245102	0.0261243	0.0254352	0.0231166	0.0344156	0.0228468	0.0354654	0.0331764	0.0240177	0.0279447	0.0227193	0.0172206	0.0272033
desaminotyrosine, phenoxypropionic acid, phenyllactic acid, homovanillin, 4-methoxyphenylacetic acid, 3-(3-hydroxyphenyl)propanoic acid	Negative	166.063	351.534	aromatic acids, aromatic acids / hydroxyl acids, hydroxyl acids / catecholamines and derivatives, catecholamines and derivatives	phenolic acids, miscellaneous aromatic acids, vanillic catecholamines	0.0525014	0.0457942	0.0306455	0.0254667	0.0653926	0.0328894	0.041051	0.0216916	0.0437487	0.0291921	0.0416442	0.0199832	0.0117025	0.00456779	0.0092624	0.0150582	0.0855994	0.131805	0.0848021	0.133992	0.230788	0.125097	0.178401	0.203371	0.192428	0.220139	0.157662	0.220426	0.374089	0.423168	0.59504	1.04396	1.85836	1.43027	1.90533	0.348039	0.290787	0.344695	0.745112	0.869646	1.1428	1.90562	1.42046	0.70485
GPC(36:6/2) GPE(39:6/2)	Positive	777.53	382.357	NA, glycerophospholipids	NA, glycerophosphocholines, glycerophosphoethanolamines	0.271156	0.254437	0.28521	0.203242	0.25869	0.341372	0.27279	0.300294	0.171731	0.171328	0.167448	0.218397	0.129221	0.123064	0.177495	0.139879	0.289337	0.326441	0.32598	0.288516	0.129669	0.204679	0.172181	0.195115	0.157865	0.0899685	0.158945	0.18835	0.489221	0.397993	0.360141	0.343657	0.249324	0.312604	0.25622	0.19623	0.169049	0.24278	0.19291	0.312971	0.264748	0.279415	0.2159	0.244614
N-acetylleucine, isovalerylsarcosine, caproylglycine, isovalerylalanine	Positive	173.105	911.024	NA, amino acids, peptides and amino acid conjugates	NA, acylglycines	0.00364297	0.00301284	0.00295368	0.00273782	0.00230173	0.00254144	0.00192229	0.00172053	0.0013163	0.00133757	0.00126272	0.00207538	0.0249325	0.00946038	0.0153049	0.0264574	0.00180476	0.00220583	0.00271404	0.00168341	0.00125614	0.0016251	0.00196071	0.00120173	0.00128436	0.0015745	0.00170737	0.00181889	0.00173496	0.00210007	0.00156728	0.00190052	0.0020809	0.00239785	0.00258351	0.00143291	0.00131805	0.00144808	0.00181524	0.00163287	0.00174673	0.0025432	0.00227021	0.00231345
IMP	Negative	348.047	1084.33	purines/pyrimidines and conjugates	purines	0.00345325	0.00326978	0.00419231	0.00295872	0.00306876	0.00423214	0.00451564	0.00529306	0.00132888	0.00140201	NA	0.00242102	0.00246327	0.000917554	0.0019408	0.00312858	0.0280482	0.0351284	0.0366568	0.0293812	0.0371962	0.0359212	0.0420484	0.0180387	0.0127207	0.0110362	0.021799	0.00943001	0.00831183	0.00409974	0.011192	0.0114319	0.0120736	0.0154699	0.00855443	0.00614543	0.00233077	0.00791026	0.00849394	0.0090145	0.0130389	0.017908	0.0141061	0.00924315
deoxycytidine	Positive	227.091	991.488	NA, purines/pyrimidines and conjugates	NA, pyrimidines	0.116786	0.122012	0.157284	0.0498054	0.118468	0.0497208	0.084265	0.0323355	0.0653914	0.0284927	0.0305933	0.0453991	0.490591	0.185698	0.207447	0.688576	0.0291614	0.0328352	0.0584368	0.0708335	0.078362	0.0269893	0.0424769	0.0768676	0.0330391	0.0162481	0.0169842	0.0143727	0.153534	0.147951	0.332442	0.0364654	0.0754227	0.0326348	0.156507	0.0508809	0.121856	0.0927579	0.091905	0.0458627	0.0546242	0.0393605	0.0739841	0.114383
PC(22:5(4Z,7Z,10Z,13Z,16Z)/22:5(4Z,7Z,10Z,13Z,16Z))	Positive	881.594	379.628	NA	NA	0.0375743	0.030226	0.0324541	0.0263056	0.0253656	0.0510693	0.0352797	0.0392832	0.0545445	0.0554003	0.0603583	0.086975	0.0126048	0.019559	0.0229298	0.0124592	0.0428008	0.0414454	0.048633	0.038822	0.062061	0.0552616	0.0719791	0.0952667	0.0573673	0.0591149	0.0577927	0.0858232	0.0170134	0.0250263	0.0238736	0.0695383	0.0354304	0.0436847	0.0298432	0.0492188	0.0323673	0.0814493	0.0415896	0.0832276	0.0407345	0.0531798	0.038849	0.0379258
prolyl-2-naphthylamide	Positive	240.127	234.536	NA	NA	0.0158947	0.0211218	0.0115608	0.0118557	0.00994352	0.0107407	0.0102388	0.0109989	0.0123993	0.0258058	0.0214495	0.0157518	0.00936622	0.0193826	0.00707151	0.0116038	0.0186324	0.0241587	0.0168837	0.0228866	0.0315038	0.0262095	0.0287322	0.0307064	0.0224851	0.0160461	0.0322421	0.0228653	0.022854	0.0213272	0.0237972	0.0201271	0.0153492	0.0221296	0.0218962	0.0201732	0.0225455	0.0206086	0.0290319	0.0138149	0.0230043	0.0200599	0.0156198	0.0209769
N-(hexadecanoyl)-sphing-4-enine SP(34:1)	Positive	537.512	223.012	NA, SL and sphingoid bases, SL and sphingoid bases	NA, ceramides, ceramides	1.1188	1.12791	1.23363	0.867645	1.04634	1.02331	0.932192	0.85151	0.723777	0.598603	0.84468	0.770024	0.96403	0.775176	0.94271	1.06846	0.649442	0.644599	0.574375	0.66725	0.408501	0.425923	0.635851	0.709098	0.381472	0.281879	0.378822	0.423479	0.54234	0.519892	0.46291	0.778458	0.718487	0.728991	0.791681	0.414809	0.428999	0.59461	0.630919	0.56099	0.795932	0.750841	0.756335	0.616117
triethylamine	Positive	101.12	795.835	NA	NA	0.0626618	0.0794125	0.0622643	0.0581626	0.0681572	0.0501246	0.0741646	0.0621269	0.0728205	0.0752437	0.0886203	0.0839711	0.0470697	0.0471053	0.056776	0.0403645	0.11791	0.108523	0.0854903	0.0746311	0.139082	0.116912	0.0890267	0.0631048	0.140426	0.0559077	0.119244	0.106371	0.0904217	0.0609207	0.0446538	0.0740543	0.0773316	0.0653535	0.0778222	0.0953483	0.0701783	0.10282	0.0831745	0.0779679	0.0723264	0.072823	0.0577569	0.0846098
citronellyl acetate	Positive	198.162	223.352	NA	NA	1.8712	1.57534	1.43019	1.628	1.79775	1.42233	2.52946	2.46776	2.1354	2.03036	1.6568	3.07426	1.41317	1.29678	2.3856	1.31674	1.39383	1.56783	1.48514	1.32153	1.54679	2.05391	0.895162	1.23854	1.74831	0.99197	1.01098	1.29226	2.4815	0.961062	1.25864	1.86581	2.10559	1.15616	1.39204	1.8555	1.17476	2.6672	1.98314	2.53503	1.44964	1.68356	1.67568	1.93632
beta-zearalanol	Positive	322.178	235.411	NA	NA	0.0293267	0.018848	0.019078	0.0203895	0.0217989	0.0143651	0.0227813	0.021448	0.0206758	0.0165999	0.0184906	0.0224012	0.0223044	0.0104805	0.0213425	0.0229487	0.0229946	0.0230641	0.0207022	0.0266665	0.0274952	0.0374147	0.0230765	0.0228681	0.0287592	0.0161893	0.0306392	0.0312804	0.0249139	0.0229012	0.0176592	0.0277811	0.0332826	0.0305356	0.0303552	0.0314718	0.0241835	0.0429714	0.0282691	0.0315095	0.029881	0.0313323	0.0238966	0.0301475
threonine, homoserine	Negative	119.058	1033.66	amino acids, peptides and amino acid conjugates	amino acids	0.23089	0.185056	0.292187	0.227907	0.294626	0.214533	0.232315	0.241452	0.295159	0.200848	0.245857	0.313716	0.219147	0.110181	0.114481	0.427138	0.157189	0.229218	0.192134	0.203817	0.168567	0.124414	0.142484	0.230473	0.150252	0.220059	0.218291	0.172286	0.258849	0.282692	0.356521	0.241102	0.340754	0.225173	0.518376	0.121494	0.133439	0.121813	0.294725	0.277515	0.261589	0.330501	0.275242	0.241728
GPE(38:2/2) DMGPE(36:2/2) GPC(35:2/2)	Positive	771.577	383.619	NA, glycerophospholipids	NA, glycerophosphocholines, glycerophosphoethanolamines	0.0428478	0.0493139	0.0491332	0.0405607	0.0403043	0.0453737	0.0403866	0.0426043	0.0229885	0.024277	0.0270836	0.0350777	0.0352671	0.0240292	0.0324551	0.0329821	0.0378775	0.0366537	0.0447151	0.0390343	0.0304854	0.0359609	0.0370905	0.0483129	0.0330974	0.0153908	0.0339206	0.0365443	0.0648442	0.0650376	0.0517135	0.0648106	0.059069	0.0531153	0.0491328	0.0326506	0.0223187	0.0445562	0.033692	0.0539375	0.0509782	0.0640547	0.0435531	0.102622
GPC(38:5/2) GPP(43:6/2)	Positive	807.577	381.282	NA, glycerophospholipids	NA, glycerophosphocholines, glycerophosphates	0.412684	0.393214	0.468048	0.3693	0.362307	0.461864	0.374079	0.401405	0.328494	0.318318	0.344835	0.390266	0.336751	0.304066	0.345341	0.354867	0.298654	0.314606	0.306097	0.271644	0.30591	0.356535	0.378396	0.330192	0.291021	0.18719	0.330538	0.352468	0.287765	0.281123	0.291491	0.501555	0.411828	0.449854	0.367122	0.291872	0.238212	0.37657	0.321139	0.451589	0.391156	0.439556	0.364393	0.44061
chrysanthetriol	Positive	254.188	233.725	NA	NA	0.060678	0.0432472	0.0381195	0.0454771	0.0498163	0.0291439	0.047233	0.0372537	0.0439757	0.0413458	0.0420368	0.0424826	0.0467433	0.0223448	0.0603189	0.0460146	0.0401651	0.0430719	0.046044	0.0428098	0.0531388	0.0686994	0.0522225	0.0407631	0.0568657	0.034416	0.0543674	0.068508	0.0517913	0.0387565	0.0355031	0.0569785	0.0565611	0.0572715	0.0564997	0.0720275	0.0484871	0.0800478	0.0709576	0.063861	0.0679115	0.0580485	0.0480792	0.051806
methyl 4-[2-(2-formyl-vinyl)-3-hydroxy-5-oxo-cyclopentyl]-butanoate	Positive	254.115	241.267	NA	NA	0.0320533	0.0252602	0.021865	0.0252817	0.0285404	0.0197424	0.0270097	0.0248037	0.0304535	0.0224738	0.025328	0.0255912	0.0239925	0.0168845	0.0274243	0.0295044	0.025021	0.0293457	0.0290399	0.0288624	0.0365446	0.0376231	0.0304756	0.0269045	0.0308571	0.024641	0.0389171	0.0405752	0.0330476	0.0253027	0.0283782	0.0339373	0.0325541	0.0410836	0.033878	0.0366625	0.037259	0.0421325	0.0378376	0.0344407	0.0391436	0.0313105	0.0300529	0.034558
prolyl-proline	Positive	212.116	904.609	NA, amino acids, peptides and amino acid conjugates	NA, polypeptides	0.0283082	0.0250301	0.0240955	0.0182661	0.0236318	0.0280855	0.0278944	0.0234916	0.0360376	0.0286067	0.0371349	0.0408919	0.0178152	0.00817264	0.0191562	0.0162286	0.0323743	0.031098	0.0287692	0.0309694	0.0190847	0.0179556	0.0299596	0.0369663	0.0226129	0.00612546	0.0181772	0.0245657	0.0201729	0.0304024	0.0168411	0.0633306	0.048111	0.0558806	0.0543486	0.022974	0.0121798	0.0317112	0.0371734	0.0463599	0.0531113	0.0546994	0.0582927	0.0327176
GPC(40:4/2)	Positive	837.622	380.845	NA, glycerophospholipids	NA, glycerophosphocholines	0.124664	0.129751	0.145696	0.11122	0.11849	0.154038	0.13318	0.147619	0.102236	0.0956192	0.115947	0.119468	0.104489	0.11028	0.130203	0.128409	0.111586	0.110294	0.122562	0.0998068	0.135943	0.138881	0.168125	0.146216	0.114337	0.0694731	0.122033	0.144467	0.0756064	0.0724328	0.0757085	0.127893	0.111973	0.101253	0.10921	0.0865292	0.0652903	0.14343	0.0904527	0.117747	0.0894467	0.121843	0.0997511	0.128443
allantoin	Negative	158.044	782.018	amino ketones	miscellaneous amino ketones	0.056861	0.0508304	0.0664655	0.0412011	0.0378312	0.0358202	0.0350254	0.02783	0.0236494	0.0172563	0.0247515	0.021247	0.0489326	0.0218885	0.0395535	0.0596922	0.0383843	0.0448658	0.0381733	0.0481229	0.0429643	0.0289493	0.0297327	0.0468293	0.0333632	0.0320316	0.0331928	0.0190606	0.0362255	0.039178	0.0383946	0.0363955	0.0364508	0.0345368	0.0366682	0.0147672	0.00932586	0.0156334	0.0231861	0.0284335	0.0363508	0.0448791	0.0429301	0.0546718
y-Met-Trp	Positive	335.13	980.197	NA	NA	0.01278	NA	0.0255245	0.00252283	0.0097227	0.0180141	0.0055301	0.0142554	0.0181835	0.00549967	0.0287813	0.0217919	0.0308759	0.0227764	NA	0.00195663	0.0172155	0.01383	0.0187294	0.00345814	0.0478832	0.0269107	0.00777435	NA	0.0342014	0.00335455	0.0606083	0.0757329	0.0511517	0.0137175	0.00472812	0.0263256	0.00470016	0.0263989	NA	0.0368191	0.00390972	0.0727153	0.022114	0.00853002	NA	0.0203128	0.0148865	0.0220521
creatinine	Positive	113.059	960.835	NA, ketones and aldehydes	NA, amino ketones	0.393073	0.367997	0.386524	0.316193	0.32665	0.383897	0.299469	0.327455	0.228563	0.219013	0.241642	0.250801	0.361936	0.198986	0.425758	0.41836	0.372622	0.341426	0.294187	0.318939	0.250751	0.375601	0.319691	0.370943	0.438286	0.0966431	0.376512	0.39638	0.414016	0.537916	0.392129	0.416068	0.367297	0.389944	0.366221	0.278867	0.187175	0.315226	0.331327	0.34858	0.433424	0.377772	0.427841	0.440748
7-hydroxy-6-methylhepta-3,5-dienal	Positive	140.084	241.857	NA	NA	0.129397	0.0924263	0.080637	0.11052	0.116119	0.0750564	0.0940972	0.081732	0.114392	0.0950621	0.100946	0.114629	0.124325	0.055019	0.128659	0.120236	0.108009	0.118227	0.112759	0.115438	0.132182	0.161248	0.122778	0.0985937	0.121641	0.0847142	0.141501	0.161655	0.138152	0.0967219	0.0961209	0.140603	0.143744	0.150484	0.143675	0.165767	0.122676	0.195493	0.15146	0.163113	0.16126	0.145897	0.126334	0.132627
GPC(40:5/2)	Positive	835.607	380.376	NA, glycerophospholipids	NA, glycerophosphocholines	0.312661	0.330282	0.355791	0.304054	0.317314	0.434798	0.318677	0.359729	0.305406	0.278594	0.311457	0.374159	0.220807	0.222031	0.296957	0.26906	0.333523	0.326386	0.355902	0.312552	0.399788	0.417644	0.50368	0.437429	0.309811	0.239291	0.349966	0.426304	0.216861	0.214623	0.257162	0.376277	0.315673	0.322276	0.263785	0.285389	0.206387	0.406482	0.306413	0.381467	0.320343	0.347238	0.286307	0.353088
hypoxanthine	Positive	136.039	499.055	NA, purines/pyrimidines and conjugates	NA, purines	0.229195	0.270871	0.543393	0.390425	0.18684	0.245776	0.255475	0.225781	0.137005	0.153975	0.202206	0.380285	0.261302	0.23236	0.578934	0.341717	0.308664	0.172435	0.273948	0.143331	0.178399	0.108543	0.238621	0.603134	0.161968	0.0492283	0.0768966	0.0918565	0.121613	0.166613	0.137406	0.928828	0.491505	0.204227	0.208404	0.198054	0.132902	0.355756	0.278514	0.221012	0.714902	0.319501	0.191204	0.206442
phtalic acid, benzoquinoneacetic acid	Negative	166.027	365.254	other, quinones and derivatives	NA, benzoquinones	0.024796	0.0284378	0.0417403	0.0260147	0.0290478	0.0246431	0.2493	0.0863811	0.0391255	0.0368621	0.0383623	0.0183057	0.0149189	0.0149814	0.0178613	0.0214547	0.0184297	0.0328203	0.0232846	0.0210171	0.0358059	0.0301788	0.0152085	0.02981	0.0197933	0.0265503	0.0195585	0.0586128	0.0196062	0.0326489	0.0282448	0.024582	0.0389345	0.0264308	0.0287951	0.0171797	0.0241992	0.0230265	0.0341294	0.0393983	0.0290403	0.0201524	0.0198737	0.0220561
tetrahydrocortisol	Positive	366.241	231.711	NA	NA	0.0235773	0.0202696	0.0151631	0.0197541	0.0215203	0.0143729	0.0213313	0.0141552	0.0192257	0.0213351	0.0235746	0.0219712	0.0195239	0.00911711	0.0236792	0.0208756	0.0191141	0.0220664	0.020783	0.0235358	0.0253993	0.0339995	0.0214204	0.0201154	0.0229901	0.0137292	0.0212248	0.0262102	0.0209442	0.0203942	0.0182078	0.0283256	0.0223838	0.0305449	0.0311271	0.0310157	0.0212265	0.0316682	0.0285014	0.031272	0.0299687	0.0237409	0.0220765	0.0248613
granisetron	Positive	312.194	236.378	NA	NA	0.0358906	0.0273267	0.0267657	0.0309757	0.031941	0.0174059	0.0271338	0.0204437	0.0307756	0.0256844	0.0295977	0.0268966	0.0289125	0.0146793	0.033539	0.032962	0.0307284	0.0326943	0.0334383	0.0295444	0.0352782	0.0425873	0.0325144	0.0286579	0.0356868	0.0234606	0.0351264	0.0389013	0.0374779	0.0249563	0.0286029	0.0375835	0.0473629	0.0376627	0.0422049	0.0443348	0.0386202	0.0493455	0.0426905	0.0451091	0.040003	0.0382265	0.0362113	0.0325863
(R,R)-Tartaric acid, meso-Tartaric acid, (S,S)-Tartaric acid	Negative	150.016	967.654	NA	NA	0.112933	0.0108147	0.00377658	0.00231628	0.011092	0.00476573	0.0185038	0.00935412	0.0236457	0.00868337	0.132794	NA	0.0282667	0.0306587	0.146828	0.00852422	0.0404961	0.0512891	0.051262	0.0335102	0.00940695	0.0218158	0.0154245	0.00577873	0.0108325	0.0636284	0.0859377	0.0236039	0.0255583	0.0137047	0.017284	0.053434	0.0611078	0.0101489	0.0124923	0.00669855	0.00444572	0.0670078	0.0151621	0.0226566	0.00845013	0.0336003	0.045093	0.0271869
malic acid	Negative	134.021	953.414	organic acids	dicarboxylic acids	0.239695	0.120796	0.0554953	0.0145504	0.306371	0.0551538	0.061661	0.0250978	0.272379	0.210703	0.284174	0.0527535	0.38095	0.406462	0.477932	0.210981	0.128958	0.245845	0.164673	0.121989	0.0749693	0.212858	0.158847	0.736362	0.0703678	0.415866	0.304101	0.16148	0.317441	0.350753	0.233165	0.149618	0.13971	0.318508	0.201382	0.340186	0.081455	0.218	0.701947	0.0880144	0.206102	0.313968	0.0806904	0.217606
5,7-octadienal	Positive	124.089	237.934	NA	NA	0.0885321	0.0586026	0.0549895	0.0705492	0.0686672	0.0515222	0.0629217	0.057201	0.0732817	0.0612411	0.0686664	0.076523	0.0780598	0.0383855	0.0716755	0.0677419	0.0764395	0.0708108	0.070116	0.0706345	0.0797035	0.0993911	0.0734331	0.0575538	0.0827762	0.0668231	0.0932991	0.111634	0.0799826	0.0598225	0.0552732	0.0923568	0.0905828	0.101748	0.0914232	0.0978687	0.0816551	0.128052	0.102024	0.109098	0.117637	0.0922067	0.0743553	0.0902699
aspidinol	Positive	224.105	241.122	NA	NA	0.0305611	0.022746	0.0220552	0.0238805	0.0264006	0.0184959	0.0227583	0.0213133	0.024505	0.023169	0.0241557	0.0301661	0.0225467	0.0134094	0.0267484	0.02967	0.02514	0.0254299	0.0340572	0.0272312	0.0287521	0.0385654	0.0318666	0.0218598	0.0275442	0.0225563	0.0389359	0.035238	0.0334637	0.0294912	0.0269536	0.0380456	0.0339187	0.0380371	0.0332	0.0411152	0.0313634	0.0451833	0.035178	0.0372786	0.0389817	0.0318953	0.0311804	0.0275347
N-(9Z-octadecenoyl)-sphinganine, N-(octadecanoyl)-sphing-4-enine SP(36:1)	Positive	565.543	222.622	NA, SL and sphingoid bases, SL and sphingoid bases	NA, ceramides, ceramides	0.36388	0.344554	0.358256	0.312365	0.336695	0.345209	0.328362	0.275259	0.31966	0.270799	0.388725	0.359224	0.361538	0.25788	0.368528	0.385906	0.464178	0.473324	0.405871	0.509237	0.314356	0.381286	0.492819	0.522322	0.370998	0.255703	0.402936	0.428365	0.299873	0.313551	0.27607	0.591626	0.500951	0.527593	0.564764	0.284298	0.250214	0.401608	0.41261	0.44527	0.555952	0.558253	0.56834	0.36317
1-eicosanoyl-2-(4Z,7Z,10Z,13Z,16Z,19Z-docosahexaenoyl)-sn-glycero-3-phosphocholine	Positive	861.623	380.143	NA	NA	0.025883	0.0248905	0.0370472	0.0270741	0.0229782	0.0360677	0.0299012	0.0289681	0.0232727	0.024278	0.0253811	0.0342684	0.015144	0.0169777	0.0214645	0.0166552	0.013278	0.0116283	0.0128061	0.0148215	0.0269224	0.0263209	0.0352232	0.0245184	0.012323	0.0113933	0.0154488	0.0179668	0.00447644	0.010494	0.00709375	0.0378617	0.0264331	0.0247359	0.0198865	0.0196098	0.0142556	0.0342946	0.0232326	0.0317708	0.0215954	0.0263112	0.0222609	0.0141501
emmotinA, alpha-CEHC	Positive	278.152	223.396	NA, prenol lipids, hydroxyl acids	NA, , short chain hydroxyl acids	0.29803	0.328072	0.206242	0.164283	0.281847	0.279164	0.287586	0.303876	0.305091	0.464234	0.362023	0.40654	0.233164	0.348963	0.211469	0.221937	0.314245	0.355303	0.253019	0.426094	0.641644	0.453417	0.495744	0.526766	0.355905	0.255013	0.499987	0.578749	0.405229	0.263336	0.297218	0.527828	0.335316	0.420364	0.372383	0.317708	0.648495	0.394312	0.557889	0.383084	0.432139	0.321725	0.442013	0.337749
succinyldiaminopimelate	Negative	290.112	373.94	amino acids, peptides and amino acid conjugates	amino acid conjugates	0.00220676	NA	NA	0.00315385	NA	0.000659235	0.00129424	0.00119851	0.00113958	0.00207307	NA	0.000866955	0.00250664	0.00203439	0.00232471	0.00141603	0.0326399	0.0327588	0.0331636	0.0446654	0.0322856	0.021728	0.0260004	0.0430608	0.023049	0.0273299	0.0272213	0.0258804	0.0210412	0.0268536	0.0238572	0.0161651	0.0143298	0.0117602	0.019702	0.00635776	0.00487804	0.00677639	0.0153138	0.00979886	0.0136456	0.0161035	0.0186548	0.0246228
hexadecanedioicacid hydroxy-oxo-hexadecanoicacid	Positive	286.214	223.275	NA, fatty acyls, dicarboxylic acids, fatty acyls	NA, fatty acids, long chain dicarboxylic acids, dicarboxylic acids	0.302081	0.275382	0.268461	0.297748	0.314182	0.27876	0.430621	0.454952	0.388017	0.383567	0.292957	0.541743	0.214124	0.324664	0.392968	0.243159	0.234244	0.240613	0.243865	0.20709	0.288406	0.328905	0.178473	0.173524	0.288718	0.225821	0.196829	0.246638	0.408489	0.158499	0.251749	0.326808	0.341473	0.201699	0.218578	0.373172	0.244434	0.434734	0.321212	0.394087	0.246667	0.245452	0.272898	0.32732
GPE(35:3/2) GPP(37:4/2) GPC(32:3/2)	Positive	727.515	386.298	NA, glycerophospholipids	NA, glycerophosphocholines, glycerophosphoethanolamines, glycerophosphates	0.0848402	0.0671021	0.0795836	0.0733649	0.0589426	0.0745538	0.068264	0.0680292	0.0372272	0.0333466	0.0337095	0.0485165	0.0362925	0.0276096	0.0453598	0.0341562	0.0534086	0.0564674	0.0568708	0.0497717	0.0244323	0.0349658	0.041263	0.0471098	0.0240453	0.0111075	0.0279114	0.026335	0.11215	0.0959678	0.0709131	0.078223	0.0495151	0.0818708	0.0499283	0.0445572	0.0291096	0.0445694	0.0440354	0.0585141	0.0704011	0.0829253	0.0621831	0.0548158
GPC(42:9/2)	Positive	855.577	379.452	NA, glycerophospholipids	NA, glycerophosphocholines	0.0403016	0.0404689	0.0560572	0.0454149	0.0483525	0.0779788	0.0444873	0.0639441	0.0452082	0.0481918	0.0474248	0.0610176	0.0261856	0.0341386	0.0416295	0.0240711	0.0441912	0.0469606	0.0553086	0.0446284	0.0597176	0.0446382	0.0594916	0.074496	0.0533418	0.0488777	0.0583594	0.0737752	0.0405609	0.0493167	0.0449173	0.0919613	0.0653616	0.0632942	0.0579758	0.0560327	0.045654	0.0778564	0.0499115	0.0954361	0.0657854	0.0705827	0.0613966	0.0728213
GPE(37:3/2) GPC(34:3/2)	Positive	755.546	384.262	NA, glycerophospholipids	NA, glycerophosphocholines, glycerophosphoethanolamines	0.17963	0.15243	0.157654	0.138503	0.15081	0.181916	0.16683	0.176904	0.161851	0.137579	0.149454	0.16946	0.0783093	0.0608423	0.0926725	0.0873981	0.21819	0.220142	0.239942	0.223189	0.129514	0.191661	0.184801	0.212859	0.170462	0.0849453	0.204818	0.209507	0.293973	0.293108	0.235334	0.299626	0.23751	0.294216	0.210857	0.13841	0.116554	0.181125	0.156756	0.268827	0.276419	0.332204	0.208919	0.235793
GPC(40:6/2) GPE(43:6/2)	Positive	833.592	380.141	NA, glycerophospholipids	NA, glycerophosphocholines, glycerophosphoethanolamines	0.609483	0.609432	0.729303	0.586377	0.52566	0.787812	0.606442	0.609209	0.569133	0.499514	0.603179	0.690854	0.409881	0.456565	0.535907	0.507999	0.577767	0.596473	0.616101	0.506171	0.592328	0.647819	0.704858	0.644937	0.505774	0.399382	0.564138	0.68024	0.459972	0.45996	0.423116	0.751544	0.519342	0.672212	0.527213	0.559096	0.411465	0.792468	0.538903	0.698226	0.544844	0.625757	0.507677	0.697386
2-ethyl-2-Hydroxybutyric acid, 2-hydroxy-3-methylpentanoic acid, hydroxy(iso)caproic acid, X-hydroxy-hexanoic acid	Negative	132.079	356.237	fatty acyls, organic acids	fatty acids, hydroxyl acids	0.097618	0.0722843	0.0584124	0.0487878	0.111596	0.0581372	0.07012	0.0424899	0.112829	0.0772346	0.080063	0.0422617	0.107631	0.0381818	0.0857017	0.125344	0.0816506	0.0812919	0.062806	0.109255	0.103434	0.0625448	0.0700754	0.0944398	0.143666	0.14168	0.124978	0.174617	0.331173	0.351183	0.364267	0.207372	0.352268	0.242931	0.313527	0.112432	0.094169	0.11083	0.209925	0.162359	0.178257	0.409233	0.280526	0.479731
L-Lysine 1,6-lactam	Positive	128.095	1783.34	NA	NA	0.0472646	0.0423453	0.0410945	0.0356511	0.0278211	0.032384	0.0260997	0.0261825	0.0118594	0.011219	0.0130458	0.0137086	0.138481	0.0597562	0.102615	0.127987	0.0467353	0.0426743	0.0407794	0.0412391	0.042642	0.0299297	0.0542721	0.0756778	0.0479939	0.0137304	0.0382648	0.0421689	0.054469	0.0710032	0.0482329	0.048693	0.0393565	0.0440347	0.0411449	0.0242581	0.0132722	0.0352479	0.032693	0.0380162	0.0455205	0.0475115	0.0459711	0.0304151
acetyl-serine, glutamic acid	Negative	147.053	963.345	amino acids, peptides and amino acid conjugates	amino acids, acylglycines	23.3728	19.8398	21.5343	8.7891	15.216	13.1469	14.9304	7.25681	15.7422	12.0126	17.9173	15.3571	14.516	7.04574	11.6705	15.175	22.7458	22.0804	20.5601	25.5441	20.9788	16.0663	16.3264	21.7152	17.2912	20.0061	20.2126	15.5626	24.2056	26.3483	23.6604	24.6675	25.0701	21.555	25.2343	12.7438	9.35334	14.1462	19.3857	18.628	26.0357	26.2682	23.0398	22.4222
1-O-Hexadecyl-sn-glycerol	Positive	316.298	223.678	NA	NA	0.200306	0.171016	0.181357	0.170083	0.202549	0.169448	0.206629	0.202986	0.204499	0.208604	0.206302	0.258821	0.157739	0.15783	0.198759	0.149253	0.131091	0.131572	0.153386	0.152031	0.182452	0.216207	0.121588	0.106943	0.162172	0.124333	0.175766	0.225014	0.141634	0.125541	0.124951	0.15104	0.180785	0.172938	0.17899	0.206389	0.192346	0.27214	0.23848	0.213991	0.182185	0.162245	0.145804	0.195857
dihydro-4,4-dimethyl-2,3-Furandione	Positive	128.047	930.659	NA	NA	0.0300692	0.0235156	0.0265667	0.0170744	0.0289293	0.0350104	0.023435	0.0242049	0.0322722	0.0270672	0.0321786	0.0335138	0.0150805	0.00862954	0.0144384	0.0124747	0.00900619	0.00705982	0.00945155	0.00775699	0.0268037	0.0297558	0.0354737	0.0501923	0.0287594	0.0135525	0.0337034	0.0315369	0.0235795	0.0320978	0.0245856	0.0507425	0.0441706	0.0467585	0.0463096	0.019223	0.0172052	0.0191606	0.0299117	0.0402286	0.0445973	0.0553924	0.0525305	0.0303418
argininosuccinic acid	Negative	290.123	1588.27	amino acids, peptides and amino acid conjugates	amino acids	0.00181057	0.00127736	0.00190708	0.0014354	0.00157642	0.00145463	0.00117009	0.00104108	0.000608767	0.000329469	0.000634692	0.000606366	NA	NA	0.000211398	0.000267602	0.00905433	0.00530319	0.00740042	0.0118952	0.0543697	0.0363906	0.0391717	0.0534022	0.0408698	0.0354146	0.0545009	0.0571959	0.00707147	0.00842168	0.0102953	0.0105759	0.00778849	0.00808186	0.00936464	0.00260335	0.00130019	0.00375284	0.00463324	0.00633254	0.00774153	0.011048	0.00921338	0.0126285
artemisin	Positive	282.146	241.681	NA	NA	0.0450336	0.0290341	0.027733	0.0344941	0.0336674	0.0257966	0.0328865	0.0293707	0.0348482	0.0291498	0.0329269	0.0357472	0.0354633	0.0190809	0.0410296	0.0350353	0.0374742	0.0367133	0.0373782	0.0360067	0.0457869	0.0493904	0.0392405	0.0315596	0.0416778	0.0292739	0.0564475	0.0470504	0.0404955	0.0381207	0.0297854	0.042488	0.0482424	0.0457282	0.0432228	0.0490967	0.04363	0.063094	0.0488198	0.0532974	0.0528042	0.0422377	0.0366938	0.0423419
sundiversifolide, 3-oxo-2-(2'Z-pentenyl)-cyclopentanebutanoicacid	Positive	238.157	237.111	NA, fatty acids, prenol lipids	NA, octadecanoids,	0.127081	0.0926147	0.0791032	0.102486	0.102365	0.0597916	0.0912862	0.0718118	0.100867	0.0833212	0.0911167	0.0920598	0.105962	0.0504955	0.121132	0.102592	0.0969256	0.107452	0.111568	0.101399	0.119519	0.158343	0.118382	0.090769	0.122826	0.0819801	0.145141	0.145536	0.119259	0.0872702	0.0883771	0.136902	0.134236	0.144851	0.137325	0.145365	0.105845	0.191168	0.145911	0.151248	0.13727	0.134237	0.122949	0.127011
Isograyanotoxin II, Grayanotoxin II	Positive	352.225	230.167	NA	NA	0.0455286	0.0303505	0.0262172	0.037333	0.0322324	0.0196839	0.0319866	0.0241643	0.0344899	0.0259584	0.0334408	0.0372165	0.0331914	0.0150147	0.0471955	0.0334969	0.0313651	0.0340143	0.0355804	0.0361186	0.0340719	0.049176	0.0326349	0.0288174	0.0441376	0.0228761	0.045585	0.0541579	0.0373247	0.0309361	0.0239959	0.0382498	0.0464363	0.0473671	0.0432851	0.0482368	0.0352168	0.0565667	0.0461164	0.0418711	0.0464423	0.0472531	0.0358558	0.0430794
trans-1,2-Cyclohexanediol	Positive	116.084	234.967	NA	NA	0.133812	0.168472	0.100398	0.0663143	0.097621	0.0977272	0.089127	0.0944776	0.0973315	0.168834	0.176905	0.156151	0.100006	0.148879	0.0665297	0.0802011	0.164961	0.176227	0.138287	0.212868	0.258772	0.220501	0.231243	0.256142	0.199901	0.138021	0.229463	0.236725	0.201464	0.22773	0.183143	0.196837	0.150894	0.204601	0.187164	0.159891	0.178842	0.19648	0.196483	0.163193	0.212629	0.171643	0.173279	0.17958
citrulline	Positive	175.096	996.261	NA, amino acids, peptides and amino acid conjugates	NA, amino acids	1.23367	0.235251	0.139932	0.0332694	1.20822	0.12454	0.146857	0.0397004	1.21605	0.113616	0.347588	0.313807	1.19197	2.80369	0.133535	1.10757	0.290248	1.16295	0.0627073	0.247599	1.19673	1.74785	0.0903393	0.0724986	1.08863	0.0929067	0.211031	0.592741	0.109368	0.223014	0.171296	0.578179	0.256757	0.605366	0.636671	0.844215	0.0457376	0.0695932	1.73118	0.151128	0.807433	1.33067	0.135993	0.884263
GPC(42:8/2)	Positive	857.592	379.476	NA, glycerophospholipids	NA, glycerophosphocholines	0.0658593	0.0656926	0.0850839	0.0658078	0.0553311	0.0803297	0.0634114	0.0726514	0.0636519	0.0580994	0.0600634	0.0819699	0.0338407	0.0398753	0.053115	0.0462125	0.0439924	0.0431155	0.0417374	0.0386226	0.0634977	0.0679544	0.0849831	0.074955	0.047037	0.0485471	0.0599694	0.0786055	0.0331875	0.0386103	0.0312333	0.080536	0.0642532	0.0771462	0.0532672	0.0620305	0.0401385	0.0797429	0.055757	0.0933472	0.0677937	0.0697525	0.0554559	0.0670817
coenzyme M 7-mercaptoheptanoylthreonine-phosphate heterodisulfide	Positive	483.047	1241.81	NA	NA	0.0588343	0.0597129	0.0622114	0.0479998	0.0475291	0.053494	0.0494726	0.0483784	0.0551779	0.0412753	0.0469514	0.0540454	0.0232317	0.0100499	0.01777	0.0163226	0.116179	0.121015	0.126725	0.106058	0.0836717	0.0577471	0.0907176	0.137157	0.0817815	0.031583	0.0773464	0.0917641	0.0324654	0.0485388	0.0331406	0.111868	0.0884061	0.0951611	0.0802445	0.0642512	0.0320628	0.0711311	0.0723866	0.0928518	0.0986633	0.0983739	0.0936162	0.039669
triethanolamine	Positive	149.105	1000.95	NA	NA	0.420414	0.602179	0.279064	0.0558646	0.418234	0.329269	0.413404	0.0543379	0.454438	0.414501	0.30702	0.162231	0.305478	0.201143	0.283595	0.314585	0.269149	0.232531	0.344467	0.338017	0.266241	0.290829	0.223282	0.101285	0.187239	0.0426901	0.349902	0.427802	0.277349	0.257295	0.211739	0.223242	0.34227	0.284399	0.406586	0.456942	0.102284	0.275259	0.43883	0.41216	0.346718	0.275099	0.277494	0.319825
PE(22:5(7Z,10Z,13Z,16Z,19Z)/22:2(13Z,16Z))	Positive	845.592	379.988	NA	NA	0.0130761	0.0127943	0.0179701	0.0134692	0.0126499	0.0161132	0.0140897	0.012707	0.0131087	0.0141639	0.0129994	0.016353	0.0100457	0.00808799	0.0119525	0.0140606	0.0111749	0.0100991	0.012751	0.0109874	0.0155854	0.0107561	0.0171269	0.0109494	0.00971915	0.00658034	0.0111406	0.0158084	0.00789018	0.0115692	0.00828896	0.0181493	0.0124269	0.016607	0.00942428	0.0144601	0.0110821	0.0164903	0.0139181	0.0156175	0.014813	0.0192783	0.00987067	0.0108764
2beta,3beta-epoxy-grayanotpxane-5beta,6beta,10alpha,14beta,16beta-pentol	Positive	368.22	233	NA	NA	0.0345704	0.0239577	0.0206977	0.0269328	0.0258491	0.0169551	0.0222844	0.0201836	0.0269535	0.0211409	0.0275852	0.0244246	0.032917	0.012363	0.0287313	0.0294383	0.0269149	0.0291272	0.0284539	0.029594	0.0351581	0.0436259	0.0313831	0.0213549	0.0321259	0.0204732	0.0371586	0.0391735	0.0325424	0.0227876	0.0225708	0.0313777	0.0342504	0.0347295	0.0318668	0.03575	0.0355075	0.0452753	0.0348136	0.0366934	0.0399355	0.0322127	0.0266557	0.0293001
methylglutaric acid, adipic acid, solerol, 2 2-dimethylsuccinic acid, aceto-hydroxybutanoicacid	Positive	146.058	930.6	NA, alcohols and polyols, dicarboxylic acids, keto-acids	NA, simple alcohols, short chain dicarboxylic acids, short chain keto-acids	0.022381	0.0188774	0.0169547	0.0125761	0.0191437	0.0209093	0.0179187	0.0146579	0.0205503	0.0183862	0.0218394	0.0220009	0.0100128	0.00491519	0.00936103	0.00809988	0.00527935	0.00548361	0.00431538	0.00531595	0.018379	0.0225781	0.0251585	0.0355916	0.0213458	0.00891573	0.0218346	0.0230231	0.0174687	0.0248144	0.0182358	0.0352187	0.0320972	0.0306526	0.034091	0.0141854	0.01256	0.0192274	0.0205773	0.0270551	0.0336155	0.0356168	0.033526	0.0201314
GPC(44:12/2)	Positive	877.562	378.881	NA, glycerophospholipids	NA, glycerophosphocholines	0.0235087	0.0199748	0.0240944	0.0159001	0.0178626	0.0425682	0.0189061	0.0267669	0.0340876	0.0331238	0.032683	0.0423662	0.0131947	0.0151704	0.0213477	0.0154504	0.0379116	0.0348754	0.03444	0.0365413	0.037082	0.0224117	0.0335486	0.0447005	0.0275971	0.0398495	0.0355584	0.0374821	0.0272036	0.0323335	0.0257915	0.0729049	0.0326058	0.0439934	0.0314483	0.0364191	0.0252114	0.0534885	0.0437128	0.0781131	0.0345415	0.0526356	0.0302825	0.0334951
dehydrosqualene	Positive	410.267	230.733	NA	NA	0.0212829	0.0195646	0.0130134	0.018952	0.0184107	0.0146901	0.0124429	0.0129674	0.014466	0.0126592	0.0168	0.0196617	0.0245993	0.00851164	0.0208157	0.0174852	0.0197289	0.0195995	0.016781	0.0178766	0.0210183	0.0261891	0.0183401	0.015997	0.0222976	0.010424	0.0265241	0.0222706	0.0206664	0.0177758	0.0127423	0.0190991	0.0209867	0.0276849	0.0221337	0.0261308	0.0165502	0.0273735	0.0263756	0.0226521	0.0261119	0.0246945	0.0188737	0.0231433
2'-Hydroxyfurano[2'',3'':4',3']chalcone	Positive	264.078	895.464	NA	NA	0.0255239	0.0224839	0.0237475	0.0174339	0.0130367	0.0189799	0.0145093	0.0154968	0.0446809	0.040511	0.0467892	0.0547887	0.0217795	0.00890252	0.0208962	0.0203512	0.00414081	0.00366439	0.00407437	0.00495629	0.0022909	0.00290517	0.00316979	0.00700838	0.00438322	0.00184254	0.00335823	0.00450957	0.00374456	0.00663275	0.00267174	0.00337878	0.0026386	0.00245606	0.00254384	0.00126195	0.000571408	0.00131255	0.00169364	0.00179061	0.00243331	0.00279363	0.00358129	0.00365037
3-Buten-1-amine	Positive	71.0735	896.739	NA	NA	0.357372	0.364019	0.372322	0.322678	0.266092	0.380215	0.259172	0.26702	0.155884	0.154122	0.17181	0.195952	0.646413	0.289977	0.514687	0.559523	0.375106	0.396484	0.380893	0.36502	0.201231	0.217811	0.264469	0.420302	0.214365	0.0879346	0.197311	0.245185	0.591814	0.748816	0.47694	0.186085	0.144482	0.172194	0.139314	0.0797962	0.0450558	0.0951336	0.100449	0.133398	0.157488	0.180425	0.186207	0.328361
glutamylamino-butanoate, N2-succinyl-ornithine	Positive	232.106	897.75	NA, amino acids, peptides and amino acid conjugates	NA, amino acids	0.00528056	0.00384146	0.00519541	0.0049676	0.00383716	0.00558604	0.00323849	0.00527696	0.178083	0.151424	0.185902	0.184145	0.00757758	0.00328893	0.00609086	0.00766109	0.00291811	0.00247253	0.00239	0.00277182	0.000837214	0.00103087	0.00236002	0.00381487	0.0011156	0.00064021	0.00138416	0.00231904	0.00119288	0.00369961	0.000718439	0.00228103	0.00180111	0.00324444	0.00219815	0.00125796	0.000625404	0.00165598	0.0017646	0.0020884	0.0019501	0.00296771	0.00288308	0.00263185
β-Dolabrin	Positive	162.068	234.198	NA	NA	1.56492	1.84235	1.11745	0.730602	1.04648	1.08781	1.01632	1.11908	1.08861	1.88	1.97172	1.75909	1.12594	1.71855	0.764146	0.972501	1.87198	2.42326	1.55204	2.51912	2.7869	2.39591	2.58534	2.78053	2.37882	1.42363	2.80876	2.59068	2.42702	2.74511	2.31155	1.99357	1.55844	2.31095	1.88379	1.82601	2.06743	2.20729	2.22963	1.59154	2.18568	1.80334	1.98519	2.06631
aspartylglycosamine	Positive	335.133	1173.84	NA, carbohydrates	NA, sugar amino acids	0.00308536	0.00861982	0.0178336	0.0309551	0.00923296	0.0164349	0.0145238	0.0299037	0.00592922	0.00365262	NA	0.0198485	0.0122751	0.00180507	0.00369322	0.0151288	0.00267261	0.00318583	0.00975812	0.00321724	0.00101449	0.00144998	0.00227811	0.00409401	0.0023045	0.00797188	0.00133961	0.0136862	0.00274212	0.00338915	0.00313963	0.00296843	0.0028782	0.00295065	0.00760663	NA	0.00294467	0.00113198	0.000967977	0.00481477	0.00488829	0.00315203	0.00235912	0.00380351
9-(2-cyclopentenyl)-nonanoic acid, tetradecadienoic acid	Positive	224.178	232.167	NA, fatty acids	NA, long chain fatty acids	0.0295129	0.0235413	0.0184008	0.021369	0.0229768	0.0166432	0.0230805	0.0208578	0.0253799	0.0213514	0.0234275	0.0241367	0.0247938	0.0128764	0.0263717	0.0212789	0.0227692	0.0218672	0.0225835	0.0263135	0.0271828	0.0324635	0.0219505	0.0177592	0.0222166	0.01765	0.03194	0.0315318	0.0240154	0.0191634	0.0187284	0.0294051	0.0296271	0.0273223	0.0303558	0.0412113	0.0229748	0.0365526	0.0307208	0.0330837	0.0338582	0.0276929	0.0242427	0.0269725
ovothiol	Positive	201.057	1133.21	amino acids, peptides and amino acid conjugates	thiols	0.863397	0.991368	1.38995	0.902843	0.498242	1.38086	0.844779	0.735896	0.195384	0.360987	0.024051	0.492278	0.61114	0.0862896	0.0245086	0.261899	0.0496986	0.0499998	0.597711	0.480459	0.041714	0.0414062	0.0652616	0.137052	0.0274771	0.0347537	0.163845	0.43797	0.374638	0.106659	0.247839	1.21142	0.80542	0.858943	0.885672	0.317918	0.0914057	0.0344521	0.518651	0.442105	1.76498	0.70082	1.12471	1.31925
GPC(38:4/2) GPE(41:4/2)	Positive	809.593	381.529	NA, glycerophospholipids	NA, glycerophosphocholines, glycerophosphoethanolamines	0.36574	0.397712	0.466734	0.371886	0.3256	0.375923	0.334691	0.345441	0.246506	0.232483	0.258984	0.304855	0.406787	0.332906	0.467744	0.432006	0.175754	0.18974	0.202884	0.165351	0.232718	0.284886	0.277967	0.273294	0.214614	0.123456	0.260555	0.269408	0.207797	0.188734	0.21114	0.343274	0.303197	0.356779	0.280688	0.196093	0.154572	0.287423	0.219408	0.346008	0.308872	0.359504	0.289972	0.392934
PC(22:5(4Z,7Z,10Z,13Z,16Z)/20:2(11Z,14Z))	Positive	859.607	379.881	NA	NA	0.0519046	0.0653154	0.0698028	0.0460825	0.0447169	0.0842687	0.0459364	0.0583381	0.0496274	0.0471083	0.0544856	0.0795454	0.0290448	0.0321825	0.0363463	0.0359704	0.0254607	0.0257783	0.0262798	0.024305	0.0500921	0.0514788	0.0543701	0.0561273	0.0361189	0.028863	0.0466981	0.0459876	0.0151405	0.0193366	0.0131558	0.0616258	0.0428301	0.0528448	0.0390282	0.0340958	0.0250532	0.057862	0.0406068	0.0612793	0.0561792	0.0423911	0.0423125	0.0285002
isophorone	Positive	138.105	238.154	NA	NA	0.102223	0.0771036	0.0588692	0.0853153	0.0822969	0.0594732	0.0772975	0.0725071	0.0786459	0.0745512	0.0769879	0.0854972	0.0919388	0.0455352	0.093845	0.0918871	0.0857996	0.0924406	0.0865133	0.0927944	0.10592	0.126483	0.0946289	0.0787415	0.104755	0.0636169	0.109683	0.123036	0.0951226	0.0849716	0.0672643	0.109993	0.110819	0.126161	0.106747	0.128505	0.0971161	0.146873	0.125716	0.128462	0.125032	0.115643	0.0920961	0.108716
senecioic acid	Positive	100.052	241.56	NA	NA	0.0588161	0.0461592	0.0385092	0.0518211	0.0511336	0.0415769	0.0481497	0.0503296	0.0551087	0.0473696	0.0465786	0.0538757	0.0545631	0.0305916	0.0580608	0.0550454	0.0524052	0.0626781	0.0521897	0.0546253	0.0695623	0.0737467	0.056804	0.0522539	0.0651607	0.0361043	0.0733248	0.0781646	0.0638962	0.0583846	0.0444725	0.0693128	0.0659108	0.0704744	0.065729	0.0754299	0.0622595	0.0808775	0.0710833	0.0765927	0.072287	0.0584613	0.0602971	0.0637289
thymine	Positive	126.043	938.079	NA, purines/pyrimidines and conjugates	NA, pyrimidines	0.00494998	0.00526661	0.00547093	0.00424595	0.00413226	0.00657011	0.00547667	0.00719819	0.00425501	0.00392877	0.00439864	0.00567226	0.00807021	0.00308375	0.00657751	0.00371495	0.0199328	0.0199284	0.0140669	0.0115397	0.0075597	0.00629553	0.0120507	0.0308218	0.0107341	0.00244304	0.00594852	0.00913858	0.0123606	0.0244103	0.00695179	0.0252713	0.0152331	0.0211814	0.00969661	0.00635034	0.00241409	0.00801884	0.00543532	0.0106021	0.0170051	0.0237484	0.0236536	0.0106333
phenylethyl alcohol	Positive	122.073	235.868	NA	NA	0.348284	0.253697	0.213045	0.296863	0.273002	0.191928	0.236245	0.220096	0.257949	0.237421	0.252708	0.276761	0.308172	0.127523	0.31134	0.276218	0.272379	0.306899	0.300319	0.29258	0.373576	0.419117	0.298537	0.246199	0.340982	0.214931	0.399752	0.386836	0.343435	0.278382	0.2147	0.375395	0.362231	0.396112	0.366942	0.396946	0.327332	0.506321	0.429138	0.414414	0.418509	0.385915	0.303533	0.37562
heptyl p-hydroxybenzoate	Positive	236.141	236.495	NA	NA	0.0611643	0.0501214	0.0406233	0.0486312	0.0511866	0.0317884	0.0463896	0.0402954	0.0494375	0.0459773	0.0442272	0.0477509	0.0549651	0.0276616	0.059818	0.0582459	0.0455883	0.0638934	0.0553065	0.05462	0.0566909	0.0791913	0.0581739	0.0467778	0.0637382	0.0416544	0.0751079	0.0701401	0.0686774	0.0498124	0.0441775	0.0613565	0.0662948	0.0736487	0.0759906	0.0763697	0.0540315	0.0884407	0.0748927	0.0696176	0.0745453	0.0680112	0.0619029	0.0750098
X-amino-4-cyano-butanoic acid, dihydrothymine	Negative	128.058	1058.58	fatty acyls, purines/pyrimidines and conjugates	fatty acids, pyrimidines	0.171512	0.140016	0.186524	0.1191	0.145152	0.141701	0.130969	0.132599	0.126532	0.0971891	0.117866	0.143528	0.117274	0.0552539	0.0715565	0.13811	0.110877	0.107141	0.108143	0.135929	0.190503	0.136491	0.143917	0.212816	0.130875	0.153027	0.176059	0.107856	0.106139	0.0929797	0.135245	0.12404	0.111708	0.106098	0.153791	0.0575184	0.0483555	0.0729822	0.105222	0.10864	0.124023	0.129858	0.124328	0.128397
4-Propylphenol	Positive	136.089	236.253	NA	NA	0.131337	0.0911191	0.0754076	0.101054	0.0996928	0.0663364	0.094887	0.0785464	0.098606	0.0863598	0.102273	0.102458	0.103982	0.0493426	0.116052	0.104467	0.0994782	0.11954	0.111628	0.10563	0.13218	0.159564	0.115679	0.0950178	0.11756	0.0780506	0.149275	0.142715	0.140782	0.100719	0.0826104	0.128701	0.129411	0.147815	0.140856	0.1518	0.122264	0.185124	0.150084	0.145923	0.148654	0.14733	0.112285	0.145082
3-beta-D-glucoside	Positive	410.267	230.733	NA	NA	0.0212829	0.0195646	0.0130134	0.018952	0.0184107	0.0146901	0.0124429	0.0129674	0.014466	0.0126592	0.0168	0.0196617	0.0245993	0.00851164	0.0208157	0.0174852	0.0323926	0.0275757	0.0272808	0.0218532	0.0230523	0.040055	0.030435	0.024938	0.0222071	0.0307142	0.0213715	0.0242478	0.0288174	0.0323683	0.0209744	0.0231433	0.023943	0.0247762	0.0226027	0.0190991	0.0209867	0.0276849	0.0221337	0.0261308	0.0165502	0.0273735	0.0263756	0.0226521
GPC(37:3/2) GPE(40:3/2)	Positive	797.592	382.274	NA, glycerophospholipids	NA, glycerophosphocholines, glycerophosphoethanolamines	0.0480693	0.0412051	0.0475792	0.0351538	0.0327957	0.0380664	0.0421103	0.0399672	0.0220474	0.0221426	0.0220681	0.0212804	0.0351405	0.0250087	0.0319049	0.0385831	0.0196709	0.0250058	0.0270849	0.0231606	0.020446	0.032215	0.0307864	0.0319609	0.0189981	0.00971382	0.020089	0.02852	0.0373257	0.0353638	0.0353855	0.0464967	0.03882	0.044369	0.0395305	0.0247908	0.0184972	0.0306701	0.0254839	0.0480233	0.0370661	0.0530762	0.0345644	0.0592774
S-adenosylmethionine	Positive	408.376	219.603	NA, sterol and prenol lipids	NA, isoprenoids	0.0327023	0.0301543	0.040791	0.033229	0.0229233	0.0236633	0.0246528	0.0175099	0.00998754	0.00882544	0.0116377	0.0104469	0.0266265	0.0159203	0.0236841	0.0228601	0.0176288	0.0152541	0.0161731	0.0178393	0.00547748	0.00387458	0.00905401	0.0103357	0.0076092	0.00480012	0.00940154	0.0106844	0.00943722	0.0127952	0.00975044	0.0141386	0.0114171	0.0159437	0.0125487	0.00726216	0.00382587	0.00554655	0.00880008	0.0129932	0.0148601	0.0147804	0.0103887	0.0165144
GPC(44:11/2)	Positive	879.577	379.083	NA, glycerophospholipids	NA, glycerophosphocholines	0.0299652	0.0309975	0.0351251	0.0307078	0.0339437	0.0640806	0.0409251	0.0399971	0.0599459	0.0572198	0.0568909	0.0849682	0.0154327	0.0237461	0.0224795	0.0196531	0.0637759	0.0544846	0.0591047	0.0496997	0.0658937	0.0451512	0.0789734	0.0873906	0.0502763	0.0609173	0.0679906	0.0891672	0.0290752	0.039318	0.0399159	0.113293	0.0499271	0.0637377	0.0441392	0.068462	0.0416574	0.0967325	0.0509906	0.103051	0.0568087	0.0755194	0.049605	0.0387135
hydroperoxy-epoxy-octadecenoicacid trihydroxy-dinor-prostaenoicacid trihydroxy-octadecadienoicacid	Positive	328.225	240.689	NA, fatty acids, eicosanoids	NA, octadecanoids, hydroperoxy fatty acids, eicosapolyenoic acids	0.0176466	0.0131373	0.0114599	0.0132661	0.0141744	0.0110255	0.0132985	0.0121217	0.0125483	0.0141714	0.013201	0.0143037	0.0131546	0.00722053	0.0150651	0.0149403	0.0139721	0.0132883	0.0146756	0.0171117	0.0164868	0.0233255	0.0217855	0.0130161	0.0205943	0.0104373	0.01849	0.0249776	0.0175055	0.0115913	0.0116357	0.01649	0.0192688	0.0205734	0.0201125	0.021915	0.0161676	0.0264967	0.0208651	0.0203595	0.0209489	0.018903	0.0171049	0.0181203
UMP, pseudouridine-5-phosphate	Negative	324.036	1028.39	purines/pyrimidines and conjugates	pyrimidines	0.0433481	0.0332321	0.0378029	0.0138264	0.0147657	0.031419	0.0129205	0.0094777	0.00676044	0.00640038	0.0153302	0.00887298	0.0347011	0.00796333	0.021954	0.0284338	0.0526605	0.0311701	0.0556452	0.0835484	0.0443048	0.0273003	0.0367467	0.043539	0.031867	0.0422663	0.0761639	0.0282491	0.0280776	0.019347	0.0435604	0.0718643	0.0140746	0.0466261	0.0337447	0.0057682	0.00302748	0.0156603	0.0173077	0.00876277	0.035497	0.0595742	0.0755966	0.0516894
6-oxo-9S,11R,15S-trihydroxy-2,3-dinor-13E-prostaenoic acid	Positive	342.204	238.467	NA	NA	0.0265113	0.0180826	0.0173532	0.0209708	0.0240253	0.0149093	0.0182569	0.0154068	0.0207919	0.0159512	0.0184493	0.0191596	0.0223092	0.00966461	0.0202117	0.0235898	0.0212231	0.0205179	0.0216462	0.0232794	0.0234105	0.0277155	0.0245247	0.0176735	0.0246622	0.0146726	0.0292781	0.028797	0.0223801	0.0161893	0.0176274	0.0245217	0.0238789	0.0251965	0.0248829	0.0268286	0.0244543	0.0328399	0.028923	0.0294358	0.0267477	0.0234021	0.0202979	0.0257373
GPE(41:6/2) GPC(38:6/2)	Positive	805.562	380.976	NA, glycerophospholipids	NA, glycerophosphocholines, glycerophosphoethanolamines	0.253081	0.222257	0.234257	0.202312	0.239661	0.291165	0.271727	0.26141	0.270863	0.229827	0.258174	0.29876	0.154794	0.141034	0.201672	0.176218	0.296788	0.348309	0.3368	0.281101	0.234386	0.268769	0.309269	0.269703	0.242263	0.165086	0.276096	0.311667	0.306304	0.282405	0.303434	0.475521	0.341803	0.404116	0.324187	0.272613	0.235946	0.379576	0.296036	0.461546	0.377291	0.402832	0.331442	0.359507
N-methyl-L-histidine, 1-Methylhistidine, 3-Methylhistidine	Positive	169.085	1748.02	NA, amino acids, peptides and amino acid conjugates	NA, amino acids	0.0701314	0.055007	0.0755176	0.0585603	0.0440179	0.0507763	0.0436381	0.0376435	0.0184772	0.0180989	0.0199603	0.0233603	0.836131	0.184931	0.513909	0.622788	0.0908828	0.0722399	0.0760541	0.0819915	0.0288541	0.0244735	0.0425562	0.120368	0.0428454	0.00915933	0.0260285	0.0513318	0.0556466	0.0950142	0.0286621	0.0414481	0.025959	0.0301212	0.0364528	0.0092175	0.00474105	0.0131939	0.0144211	0.0269612	0.0302947	0.0379128	0.0362598	0.0277279
2-Hydroxycyclohexan-1-one	Positive	114.068	244.297	NA	NA	0.136024	0.0939714	0.0833394	0.094825	0.0988514	0.0783081	0.0955739	0.0817499	0.105881	0.093998	0.0920098	0.107576	0.100165	0.0573749	0.107075	0.122842	0.10003	0.112234	0.109061	0.109631	0.130007	0.155283	0.128982	0.094623	0.130841	0.0765225	0.14676	0.163734	0.124082	0.124784	0.093694	0.122887	0.129249	0.151729	0.135315	0.148987	0.12141	0.184262	0.140971	0.154375	0.153329	0.129213	0.109366	0.127688
gamma amino butyric acid, X-amino-butanoic acid, dimethylglycine	Negative	103.063	960.745	fatty acyls, fatty acyls, amino acids, peptides and amino acid conjugates	fatty acids, amino fatty acids, amin acids	0.616427	0.522799	0.580072	0.240277	0.397908	0.376055	0.380879	0.202286	0.421788	0.303681	0.45181	0.441547	0.389636	0.185927	0.304924	0.42979	0.620194	0.586124	0.549652	0.651566	0.563233	0.436445	0.43456	0.579395	0.502091	0.539813	0.52898	0.428502	0.627334	0.685347	0.661172	0.643583	0.651507	0.617987	0.65408	0.324748	0.250598	0.36764	0.510755	0.525152	0.70876	0.683375	0.625506	0.610768
trypanothione-disulfide	Negative	721.289	1824.39	amino acids, peptides and amino acid conjugates	thiols	0.326739	0.281877	0.368005	0.229582	0.210252	0.23282	0.197008	0.174498	0.126987	0.128372	0.120495	0.155009	0.247191	0.0638252	0.161904	0.177777	0.324963	0.191124	0.279286	0.436844	0.308958	0.165758	0.188257	0.261271	0.14997	0.15912	0.237037	0.158478	0.22482	0.206207	0.301493	0.1809	0.164195	0.152105	0.178569	0.0457352	0.0283041	0.0633499	0.0962903	0.109286	0.169662	0.221056	0.188451	0.370434
ingol	Positive	366.204	235.121	NA	NA	0.0208759	0.0161905	0.0159734	0.0176321	0.0166905	0.0143069	0.0138503	0.0153438	0.0191191	0.015533	0.0162306	0.0152132	0.0203339	0.0101465	0.0184932	0.0200604	0.022757	0.0185012	0.018852	0.0174078	0.0197248	0.0309613	0.0200069	0.0176213	0.0216788	0.0134608	0.0241141	0.0213227	0.0218083	0.0178324	0.0184532	0.0193835	0.025764	0.0241017	0.0220193	0.0267366	0.0203622	0.0281908	0.0252866	0.0219931	0.0243612	0.0239835	0.020091	0.0235491
2-Hydroxy-6-oxo-6-(2-carboxyphenyl)-hexa-2,4-dienoate, Maclurin	Negative	262.048	1784.6	NA	NA	0.0105349	0.0103398	0.0120331	0.00801441	0.01167	0.0143736	0.0110654	0.00931729	0.0120742	0.0117061	0.0110589	0.0135672	0.0145183	0.00856029	0.0127535	0.0165256	0.00994459	0.00870201	0.00866843	0.008951	0.00509636	0.00409492	0.00448124	0.00513934	0.0075552	0.00684952	0.00786786	0.00515342	0.0104304	0.0102533	0.0109571	0.0104374	0.00885226	0.00772845	0.00954672	0.00468946	0.00359883	0.0062781	0.0071304	0.0084311	0.0101759	0.0100431	0.00748981	0.00726997
cyclohex-2-enone	Positive	96.0576	239.967	NA	NA	0.112868	0.0767762	0.068628	0.0969174	0.0891855	0.0644627	0.0784264	0.0728591	0.0872203	0.0787786	0.0827198	0.0894888	0.0894946	0.0431903	0.0943091	0.0967804	0.0859754	0.105271	0.104335	0.0905325	0.11154	0.143698	0.101331	0.0847548	0.106914	0.0649569	0.132968	0.131654	0.116212	0.0941673	0.0759336	0.118034	0.117956	0.133093	0.121768	0.144947	0.107709	0.162751	0.129452	0.141225	0.134564	0.117148	0.102552	0.118095
octadecenedioic acid, oxo-hydroxy-octadecenoic acid, hydroperoxylinolei cacid, dihydroxy-octadecadienoic acid, dioxo-octadecanoic acid, epoxy-hydroxy-octadecenoic acid	Positive	312.23	232.6	NA, fatty acyls	NA, fatty acids, dicarboxylic acids, oxo fatty acids, oxy fatty acids, hydroxy fatty acids	0.052198	0.033963	0.0278843	0.0355591	0.033237	0.0198061	0.0346567	0.0233332	0.033413	0.0300346	0.0324036	0.0382391	0.0304312	0.0130892	0.0369633	0.0301788	0.0290483	0.0306878	0.032452	0.0329734	0.0339946	0.0505785	0.0317701	0.0303643	0.0352458	0.0189903	0.0403468	0.0392436	0.034428	0.0229716	0.0239738	0.0349244	0.0438243	0.0446693	0.0459337	0.0394619	0.0306326	0.0533865	0.0562157	0.0494125	0.0451461	0.042599	0.0341482	0.0356447
(1R,2S)-1-Hydroxypropane-1,2,3-tricarboxylate, Isocitrate, 5-Dehydro-4-deoxy-D-glucarate, 2-Dehydro-3-deoxy-D-glucarate, 2,5-Didehydro-D-gluconate, Citrate, Carboxymethyloxysuccinate, (1S,2S)-1-Hydroxypropane-1,2,3-tricarboxylate, (4R,5S)-4,5,6-Trihydroxy-2,3-dioxohexanoate	Negative	192.027	962.051	NA	NA	1.05644	0.670258	0.270427	0.103243	0.37558	0.212021	0.261107	0.149687	0.483724	0.331111	3.00159	0.282778	0.42054	0.624697	2.20128	0.386052	2.64432	1.70444	1.16604	1.41001	0.921436	1.44584	1.2652	1.93865	1.43401	1.73788	1.95528	1.48542	1.09974	2.25391	0.435342	1.25824	0.885972	0.865433	0.35957	0.649079	0.206331	2.15487	1.20858	0.57873	0.797269	1.09811	0.79622	0.741419
shiromodiol diacetate	Positive	338.209	234.978	NA	NA	0.0248586	0.0202106	0.0164005	0.0223248	0.0232664	0.014495	0.0200587	0.0157729	0.019123	0.0198643	0.0199636	0.0199897	0.0214892	0.0127297	0.0258734	0.0234115	0.0190117	0.0256361	0.0229452	0.0253846	0.0234472	0.0298288	0.0233784	0.0183689	0.025542	0.0148918	0.0280611	0.0285931	0.0230381	0.0209469	0.016554	0.0266211	0.0295627	0.0266216	0.0277108	0.0304763	0.0238669	0.036554	0.0340134	0.0304918	0.0313469	0.0273783	0.0222969	0.0236792
proline	Positive	115.063	952.176	NA, amino acids, peptides and amino acid conjugates	NA, amino acids	14.1791	10.0054	14.8455	10.8662	15.0364	17.7794	17.7388	14.7757	22.3344	18.24	25.7802	23.9228	3.98948	1.29456	3.60289	4.4737	18.7088	18.3646	17.6458	19.8522	10.0949	6.23342	18.5384	22.8565	9.1687	4.09972	9.73855	11.0898	5.38276	11.399	8.11854	21.2983	20.065	20.7622	22.0791	12.2868	8.43957	15.3774	18.7403	19.6285	18.3102	20.8556	24.7461	1.88418
N-acetyl-D-glucosamine-1/6-phosphate	Negative	301.056	1076.56	carbohydrates	sugar phosphates	0.0331965	0.0279367	0.0397284	0.0254508	0.0206374	0.0281085	0.0232687	0.023489	0.0123927	0.011876	0.0108977	0.0169512	0.0279466	0.00723763	0.0178852	0.0260456	0.0309181	0.0218122	0.0285808	0.0420836	0.0295252	0.02077	0.0215162	0.0273897	0.0174945	0.0168733	0.0267263	0.0172299	0.0236739	0.0205966	0.0350048	0.0267072	0.0178118	0.0208786	0.0215706	0.00688387	0.00335559	0.00950892	0.0121983	0.0158768	0.0230921	0.0250392	0.0241736	0.0337128
7-hydroxy-10-heptadecen-8-ynoic acid	Positive	282.219	228.167	NA	NA	0.0152696	0.0137999	0.0112892	0.014641	0.0159507	0.0121187	0.0126335	0.0125176	0.0163066	0.0137477	0.0144974	0.019874	0.0161908	0.00724584	0.0181761	0.012452	0.0133032	0.0137307	0.0157737	0.0173101	0.0219976	0.0218381	0.0163179	0.0125079	0.0180927	0.011552	0.0165279	0.018011	0.0144762	0.0136322	0.0131445	0.0158003	0.0213757	0.0194356	0.0189537	0.0191307	0.0137123	0.0309805	0.0197811	0.0216684	0.0180465	0.0202515	0.0148091	0.0131946
N-acetylornithine	Positive	174.101	985.538	NA, amino acids, peptides and amino acid conjugates	NA, amino acids	0.0100149	0.00796426	0.00514106	0.00368634	0.00327017	0.00621752	0.00348613	0.00345879	0.00254795	0.00368869	NA	0.00188568	0.123906	0.0381483	0.0957821	0.107907	0.0078642	0.0085231	0.002594	0.00211737	0.00553018	0.00860375	0.00800688	NA	0.00856872	NA	0.0033141	0.00357987	0.00828082	0.00816073	0.00336214	0.00823151	NA	0.0076748	0.00163597	0.00508128	0.000784044	0.00538125	0.00115945	0.00615684	0.00661606	0.00582882	0.0038206	0.00569404
2,4-heptadienal	Positive	110.073	238.275	NA	NA	0.146481	0.0999943	0.089309	0.116625	0.102524	0.0839164	0.100116	0.0949799	0.107154	0.0986313	0.104419	0.110308	0.122802	0.0592343	0.129129	0.112421	0.109655	0.119945	0.126544	0.117392	0.145195	0.18552	0.129627	0.104714	0.141561	0.108895	0.164624	0.166126	0.127647	0.112442	0.0929131	0.154081	0.153919	0.167695	0.15368	0.168845	0.130265	0.204241	0.164227	0.169492	0.175712	0.155959	0.124454	0.15247
flumipropyn	Positive	347.072	1241.48	NA	NA	0.290906	0.284784	0.294062	0.239124	0.222458	0.256095	0.243254	0.237545	0.249741	0.215558	0.243286	0.269925	0.129962	0.0856617	0.125118	0.1055	0.489383	0.49272	0.518087	0.485476	0.372493	0.275379	0.396968	0.51657	0.345939	0.187091	0.362043	0.395391	0.172272	0.237256	0.186994	0.429718	0.412133	0.393432	0.361347	0.29889	0.201087	0.325684	0.351637	0.386933	0.394181	0.406677	0.404503	0.204261
guanidinobutanoic acid	Positive	145.085	906.444	NA, amino acids, peptides and amino acid conjugates	NA, amino acids	0.0208525	0.0194737	0.0176462	0.0149689	0.00928844	0.028314	0.0164323	0.0248388	0.0105609	0.00896815	0.00866334	0.0167737	0.0169241	0.0082753	0.0185705	0.0114789	0.0398728	0.0308841	0.023917	0.0184539	0.0192274	0.0182223	0.0342208	0.140253	0.0276895	0.00751115	0.0136603	0.0262474	0.0313325	0.0751269	0.0105101	0.0959921	0.0317357	0.0494886	0.0218085	0.0162215	0.00838162	0.0317216	0.018936	0.0224045	0.0395885	0.0795091	0.0629175	0.0345116
biopterin	Positive	239.102	1420.61	NA	NA	0.0187036	0.00964854	0.00937405	0.00592388	0.0086903	0.00834794	0.0242936	0.00566335	0.0177665	0.0127503	0.0243678	0.0105351	0.00828324	0.00346196	0.0492611	0.0115306	0.131448	0.0743299	0.046456	0.0535405	0.0153168	0.111703	0.0335739	0.0468384	0.0843213	0.00837547	0.0413113	0.0604387	0.0110776	0.0505718	0.0355938	0.0331251	0.0295213	0.0460745	0.0285608	0.0388323	0.0143754	0.0522952	0.0308308	0.0287593	0.0193159	0.0297685	0.0620996	0.0108304
capnell-9(12)-ene-8β,10α-diol, (-)-Kanshone A	Positive	236.178	232.066	NA	NA	0.0359858	0.0261633	0.0246028	0.0287777	0.0272613	0.0220557	0.0278458	0.0272757	0.026372	0.0229517	0.0303793	0.0334817	0.0272524	0.015321	0.029326	0.028919	0.0271602	0.0324702	0.0309449	0.0287075	0.0396329	0.0416739	0.0273734	0.0285423	0.0327122	0.0199731	0.0438936	0.0363944	0.0319693	0.031997	0.0221449	0.0336943	0.0315675	0.0461162	0.0367569	0.0453786	0.030551	0.0451763	0.0402925	0.0345669	0.0467249	0.0366028	0.0290385	0.0408829
sarcostin	Positive	382.235	234.722	NA	NA	0.0296227	0.0273089	0.0181217	0.0291742	0.0298112	0.0175053	0.0232424	0.0209949	0.0248843	0.0246757	0.0250625	0.0278387	0.0260317	0.0104151	0.0310785	0.0273161	0.0230047	0.0284063	0.0256578	0.0294978	0.035483	0.040963	0.0367089	0.0213662	0.0261249	0.0165956	0.0336906	0.0316801	0.0284945	0.0258343	0.020998	0.0309165	0.0411531	0.0382204	0.0366504	0.0375965	0.0295093	0.0430864	0.0360983	0.042677	0.0367641	0.0354321	0.0328005	0.0296999
GPE(41:3/2) GPC(38:3/2)	Positive	811.608	381.824	NA, glycerophospholipids	NA, glycerophosphocholines, glycerophosphoethanolamines	0.190045	0.217408	0.214708	0.184747	0.158065	0.198044	0.180525	0.186448	0.0847956	0.08577	0.100326	0.0975007	0.200073	0.161321	0.224388	0.237814	0.0739762	0.0718287	0.0718522	0.06815	0.0891481	0.116878	0.111947	0.122446	0.0725507	0.0328858	0.073893	0.0960984	0.0902449	0.0836445	0.0899969	0.185054	0.139324	0.161913	0.144139	0.0912043	0.0690469	0.141131	0.109839	0.14502	0.170104	0.174651	0.143762	0.208957
piperidine	Positive	83.0735	1782.76	NA	NA	0.132841	0.122723	0.123333	0.108248	0.0881177	0.0994167	0.0879135	0.0877996	0.05084	0.0427845	0.0506086	0.0517466	0.367638	0.166654	0.277331	0.338902	0.133607	0.127037	0.124869	0.116253	0.138712	0.107412	0.173806	0.231258	0.143503	0.0602907	0.119118	0.1493	0.180632	0.226964	0.1462	0.151619	0.126055	0.144583	0.145191	0.087523	0.0556742	0.112192	0.111091	0.131817	0.148394	0.145207	0.14079	0.114928
dehydroalanine	Positive	85.0891	785.385	NA	NA	1.06593	0.981375	1.10189	0.96666	0.798148	1.12315	0.777745	0.820089	0.577136	0.543338	0.603801	0.708006	1.8187	0.856861	1.40198	1.64026	1.17231	1.23369	1.19107	1.14399	0.616507	0.708324	0.91838	1.3906	0.77404	0.368619	0.703719	0.958152	1.59669	2.07404	1.3058	0.63175	0.474754	0.563763	0.512105	0.262959	0.145067	0.33217	0.339029	0.491467	0.534487	0.579913	0.584065	0.923247
Crombenin	Negative	332.053	962.327	NA	NA	0.0626263	0.0698446	0.0681627	0.043525	0.0508373	0.0532732	0.042706	0.0415814	0.0632627	0.0512725	0.0604314	0.0665536	0.0420198	0.0139731	0.032981	0.0433308	0.0770573	0.0595096	0.0719445	0.0743623	0.0685047	0.0575514	0.0642657	0.0593356	0.0760807	0.0724462	0.0774625	0.0658007	0.0781688	0.07544	0.0827959	0.0864963	0.0658391	0.0829553	0.0693802	0.0469096	0.0284518	0.0598257	0.0582355	0.0718739	0.0893448	0.0840678	0.0581689	0.0729014
(+)-2-Sterpurene-6,12,15-triol, 9-Hydroxy-helminthosporol, Dendrobane A	Positive	252.172	234.264	NA	NA	0.0713256	0.0508801	0.0447454	0.0542023	0.0593214	0.0389298	0.0477095	0.0455638	0.0542249	0.0459777	0.0569687	0.0609515	0.0530745	0.0286211	0.0640185	0.0517604	0.0547247	0.0549762	0.0598282	0.0662726	0.0559304	0.0875391	0.0600052	0.0471104	0.0668614	0.0414005	0.0701759	0.084059	0.0661428	0.0422186	0.0471346	0.0689012	0.0765639	0.0828551	0.0722647	0.0752637	0.0688068	0.0955233	0.0882788	0.0919801	0.0811161	0.0666746	0.0617605	0.0642744
1-Pyrroline	Positive	69.0579	955.989	NA	NA	0.109787	0.0705549	0.108933	0.0802234	0.115	0.134273	0.131903	0.115356	0.15425	0.147082	0.180103	0.175921	0.0291914	0.00909909	0.0276717	0.0317232	0.137966	0.138431	0.136943	0.147325	0.07342	0.0447177	0.136567	0.17383	0.0677642	0.0311679	0.0696939	0.0849002	0.0394787	0.0868344	0.0585563	0.15317	0.149315	0.152951	0.158034	0.0980136	0.0631142	0.113865	0.136062	0.140024	0.132306	0.161218	0.180855	0.0141474
GPC(36:4/2) GPE(39:4/2)	Positive	781.562	382.381	NA, glycerophospholipids	NA, glycerophosphocholines, glycerophosphoethanolamines	0.747869	0.820975	0.97057	0.797416	0.598354	0.823503	0.676105	0.707537	0.327428	0.287816	0.323056	0.395557	0.845889	0.643735	0.888811	0.826075	0.524868	0.544758	0.607224	0.533428	0.328445	0.458442	0.449694	0.490942	0.37379	0.205838	0.444296	0.442401	0.814711	0.707954	0.670877	0.662759	0.556266	0.673008	0.471627	0.38741	0.32594	0.519049	0.416991	0.60927	0.572349	0.676841	0.50972	1.31935
botrydial, methyl8-[2-(2-formyl-vinyl)-3-hydroxy-5-oxo-cyclopentyl]-octanoate Botrydial	Positive	310.178	236.198	NA, fatty acids, prenol lipids	NA, hydroxy fatty acids,	0.0564201	0.0469125	0.0365053	0.0583268	0.0534003	0.0330179	0.0396497	0.0336941	0.0501954	0.0415997	0.0482246	0.0500278	0.0483423	0.0250841	0.0519184	0.0499903	0.047253	0.0474424	0.0507407	0.0499045	0.0562419	0.0720838	0.0529667	0.0375189	0.0585527	0.0383522	0.0608652	0.0719696	0.0607147	0.0436478	0.0404513	0.0534968	0.0703936	0.0666889	0.0629311	0.0707218	0.0578514	0.0865376	0.0736278	0.0721068	0.0672819	0.0618608	0.0518867	0.0639192
N-acetylputrescine	Positive	130.111	980.964	NA, amines	NA, polyamines	0.0290264	0.0429771	0.0390641	0.0269129	0.011997	0.0313945	0.0163083	0.0189505	0.00279719	0.00542618	0.0024417	0.00791002	0.0442555	0.0120954	0.0445007	0.021248	0.0081994	0.00890221	0.00961374	0.00423719	0.00786484	NA	0.00699837	0.0219709	0.00214818	0.00146326	0.00109909	0.00466729	0.0251638	0.03165	0.00889421	0.0118113	0.00521023	0.00858485	0.00401763	0.00445031	0.00211164	0.00650628	NA	0.00406211	0.00722672	0.0107619	0.00742629	0.0300389
GPC(38:2/2) GPE(41:2/2)	Positive	813.622	382.612	NA, glycerophospholipids	NA, glycerophosphocholines, glycerophosphoethanolamines	0.0638932	0.0714384	0.0803511	0.0673259	0.052475	0.0637471	0.0673205	0.0671033	0.0261853	0.0273935	0.0301896	0.0290854	0.0832289	0.0521833	0.087454	0.081137	0.0248776	0.0282205	0.0249237	0.02356	0.0339475	0.0428854	0.0455525	0.0532555	0.0183643	0.0090368	0.0235614	0.0218977	0.0247142	0.0276247	0.0263882	0.0638508	0.0498957	0.0694016	0.058835	0.0334482	0.021669	0.0417468	0.0378463	0.0588006	0.055697	0.069311	0.0584397	0.0602533
mesaconic acid, itaconate, citraconic acid, glutaconicacid	Positive	130.027	985.845	NA, fatty acyls	NA, dicarboxylic acids	0.029922	0.0248049	0.0285596	0.031118	0.0238962	0.0214009	0.0208403	0.0266354	0.0249286	0.0193311	0.0236816	0.0243244	0.0177486	0.0109572	0.0151491	0.0170192	0.0408884	0.0337266	0.0326122	0.0363408	0.027992	0.0266485	0.0357625	0.0473269	0.0281612	0.0069559	0.0222935	0.0309009	0.0387511	0.03986	0.0259359	0.0413511	0.0292447	0.0379597	0.0376181	0.0261081	0.0137108	0.029686	0.0292427	0.0314918	0.0431244	0.0356779	0.0357229	0.0320478
12-oxo-14,18-dihydroxy-9Z,13E,15Z-octadecatrienoic acid	Positive	324.194	234.4	NA	NA	0.0775561	0.055764	0.0472128	0.0615795	0.0580122	0.0414685	0.0540363	0.0435206	0.0574756	0.0520487	0.0576345	0.053271	0.0672869	0.0293804	0.0713226	0.0601499	0.0530893	0.0720081	0.0620522	0.0643534	0.0718875	0.0931915	0.0683353	0.0565511	0.075562	0.0423053	0.0878929	0.0855807	0.0630467	0.0595827	0.0543072	0.0787865	0.0841286	0.0839143	0.0813438	0.0896247	0.0686378	0.105437	0.0897989	0.0888715	0.0845667	0.086092	0.0687949	0.075466
GPC(40:9/2)	Positive	827.546	379.893	NA, glycerophospholipids	NA, glycerophosphocholines	0.486097	0.434611	0.471924	0.433179	0.444232	0.763439	0.495405	0.536686	0.506612	0.533867	0.517137	0.662515	0.250542	0.31656	0.417171	0.296429	0.744969	0.821801	0.858035	0.754471	0.552011	0.582757	0.605743	0.560308	0.360807	0.393484	0.456851	0.541907	0.672713	0.605562	0.520129	0.847067	0.555072	0.697938	0.515447	0.665496	0.471436	0.884937	0.567409	0.919971	0.593842	0.595745	0.507146	0.421674
Acetylcholine(RT=882s) 2-amino-heptanoicacid GAMMA-BUTYROBETAINE 4-Trimethylammoniobutanoate(RT=970s)	Positive	145.11	828.278	NA, fatty acyls	NA, fatty acids	0.0093985	0.00951732	0.00937296	0.00782394	0.00923708	0.00778568	0.0103265	0.0110791	0.0105479	0.00977923	0.00886511	0.012771	0.00740599	0.00714691	0.00886033	0.00751567	0.00818219	0.00799449	0.00873522	0.00964126	0.00922685	0.0100291	0.00745681	0.00747742	0.00955563	0.0045806	0.00972233	0.0106665	0.00805696	0.00888119	0.00589328	0.00952181	0.00860245	0.0103459	0.00754905	0.0118431	0.00707399	0.0125887	0.00988923	0.0115008	0.00896856	0.00740168	0.00814009	0.00867164
Bis(2-ethylhexyl)phthalate	Positive	390.277	219.923	NA	NA	1.91063	1.72931	2.06753	1.44146	1.88412	2.11534	1.94736	1.69934	1.4763	1.03465	1.32644	1.39833	1.67318	1.08531	1.38579	1.70105	1.78152	1.67097	1.91379	1.99998	0.87959	1.11257	1.40802	1.89074	1.2088	0.781873	1.18597	1.42054	1.08956	1.28872	1.24007	2.17928	1.91623	1.83412	1.76876	0.588702	0.51709	0.873234	0.887774	1.43255	1.92603	2.28434	2.05478	1.86597
2-Aminobutan-4-olide	Positive	101.048	987.088	NA	NA	0.364372	0.368294	0.351505	0.389294	0.285383	0.323303	0.280056	0.334025	0.275053	0.29021	0.341489	0.329329	0.255986	0.123957	0.227826	0.236317	0.55217	0.525807	0.494646	0.475241	0.390118	0.345677	0.408464	0.63565	0.398781	0.0993071	0.309897	0.349334	0.515153	0.638754	0.362636	0.590021	0.41841	0.542383	0.463453	0.325583	0.183625	0.402919	0.351624	0.44785	0.569124	0.484141	0.513102	0.462659
N2-Succinyl-L-arginine	Positive	274.128	961.914	NA, amino acids, peptides and amino acid conjugates	NA, polypeptides	0.00393154	0.00670786	0.00530658	0.00449403	0.00453233	0.00495199	0.00406954	0.00515904	NA	NA	NA	NA	0.0385374	0.0290189	0.0362627	0.0550065	0.00496801	0.00490415	0.00670087	0.006376	0.00387729	0.00404176	0.00491904	0.00526675	0.0045003	0.00168239	0.00578508	0.00398603	0.0257415	0.0208962	0.0373267	NA	0.00185909	NA	0.0034308	NA	NA	NA	NA	NA	NA	NA	NA	0.0122816
trypanothione	Negative	723.305	1766.9	amino acids, peptides and amino acid conjugates	thiols	0.00988669	0.00674251	0.00684762	NA	0.0367011	0.00183325	0.0132067	NA	0.0244071	0.0103968	0.0725744	0.00330029	0.00626299	0.00519091	0.00952849	0.126287	0.00825273	0.0433121	0.00264555	0.0322367	0.00061956	NA	NA	0.0440436	NA	NA	0.000717969	NA	0.00516429	0.0616066	0.000819688	NA	0.00173417	NA	0.00186119	NA	NA	NA	NA	NA	NA	NA	NA	NA
[truncated: 39 more columns]

## Sheet: B
B: Metabolites up- and down- regulated - comparison of the parental lines
BPK026 vs BPK275				BPK026 vs BPK282				BPK282 vs BPK275
Up		Down		Up		Down		Up		Down
Total up	7	total down	26	Total up	4	total down	49	Total up	7	total down	5
Metabolite	Class	Metabolite	Class	Metabolite	Class	Metabolite	Class	Metabolite	Class	Metabolite	Class
GPC(38:4/2) GPE(41:4/2)	NA, glycerophospholipids	D-1-Aminopropan-2-ol O-phosphate, L-1-Aminopropan-2-ol O-phosphate, N-Methylethanolamine phosphate	NA	2-keto-3-methyl-valerate, 2K-4CH3-pentoate, X-oxo-X-methyl-pentanoicacid, 2-ketoisocaproate, X-oxo-hexanoicacid	NA, fatty acids, keto-acids	desaminotyrosine, phenoxypropionic acid, phenyllactic acid, homovanillin, 4-methoxyphenylacetic acid, 3-(3-hydroxyphenyl)propanoic acid	aromatic acids, aromatic acids / hydroxyl acids, hydroxyl acids / catecholamines and derivatives, catecholamines and derivatives	clobenpropit	NA	phenylalanine	NA, amino acids, peptides and amino acid conjugates
PC(22:5(4Z,7Z,10Z,13Z,16Z)/20:2(11Z,14Z))	NA	succinyldiaminopimelate	amino acids, peptides and amino acid conjugates	cyclohexane-1,3-dione	NA	argininosuccinic acid	amino acids, peptides and amino acid conjugates	xanthine	purines/pyrimidines and conjugates	GPC(36:7/2)	NA, glycerophospholipids
GPE(41:3/2) GPC(38:3/2)	NA, glycerophospholipids	phenylalanine	NA, amino acids, peptides and amino acid conjugates	glutamylalanine	peptides and amino acid conjugates	1-amino-propan-2-OL 1-aminopropan-2-ol	NA	y-Asp-Asp-Pro	NA	histidine	amino acids, peptides and amino acid conjugates
2-keto-3-methyl-valerate, 2K-4CH3-pentoate, X-oxo-X-methyl-pentanoicacid, 2-ketoisocaproate, X-oxo-hexanoicacid	NA, fatty acyls, fatty acyls	N-(octadecanoyl)-sphinganine, SP(36:0)	NA, SL and sphingoid bases	trimethyl-lysine	NA, amino acids, peptides and amino acid conjugates	D-1-Aminopropan-2-ol O-phosphate, L-1-Aminopropan-2-ol O-phosphate, N-Methylethanolamine phosphate	NA	glutamylalanine	amino acids, peptides and amino acid conjugates	GPC(40:10/2)	NA, glycerophospholipids
cyclohexane-1,3-dione	NA	PC(20:4(5Z,8Z,11Z,14Z)/18:4(6Z,9Z,12Z,15Z))	NA			succinyldiaminopimelate	amino acids, peptides and amino acid conjugates	phosphorylethanolamine	NA, glycerophospholipids	methylcysteine, homocysteine	NA, amino acids, peptides and amino acid conjugates
glucolepidiin	NA	GPC(36:7/2)	NA, glycerophospholipids			N-(octadecanoyl)-sphinganine, SP(36:0)	NA, SL and sphingoid bases	choline	NA
glutamylalanine	amino acids, peptides and amino acid conjugates	SP(34:0)	NA, SL and sphingoid bases			carisoprodol	NA	GPC(38:2/2) GPE(41:2/2)	NA, glycerophospholipids
		piperideine	NA			SP(34:0)	NA, SL and sphingoid bases
		GPC(38:7/2) GPE(41:7/2)	NA, glycerophospholipids			histamine	NA
		2-ethyl-2-Hydroxybutyric acid, 2-hydroxy-3-methylpentanoic acid, hydroxy(iso)caproic acid, X-hydroxy-hexanoic acid	fatty acyls, organic acids			y-Lys-Val	NA
		7-oxo-8-amino-nonanoicacid 8-amino-7-oxo-nonanoicacid	NA, fatty acyls, organic acids			uplandicine	NA
		GPC(40:10/2)	NA, glycerophospholipids			4-Aminopyridine	NA
		GPE(37:3/2) GPC(34:3/2)	NA, glycerophospholipids			imidazolepropionic acid, dimethyluracil, methylimidazoleacetic acid	NA, purines/pyrimidines and conjugates, amino acids
		5-Hydroxy-6,7,3',4',5'-pentamethoxyflavanone 5-O-rhamnoside	NA			2-ethyl-2-Hydroxybutyric acid, 2-hydroxy-3-methylpentanoic acid, hydroxy(iso)caproic acid, X-hydroxy-hexanoic acid	fatty acyls, organic acids
		histidine	NA, amino acids, peptides and amino acid conjugates			N4-Phosphoagmatine	NA
		GPC(35:3/2) GPE(38:3/2)	NA, glycerophospholipids			IMP	purines/pyrimidines and conjugates
		DMGPE(36:4/2) GPE(38:4/2) GPC(35:4/2)	NA, glycerophospholipids			arginine	NA, amino acids, peptides and amino acid conjugates
		hexitol	carbohydrates			piperideine	NA
		Crombenin	NA			4-Guanidinobutanal	NA, ketones and aldehydes
		3 4 5-trihydroxy-hexanoicacid, rhamnose, deoxygalactopyranose, fucose 1 5-Anhydrosorbitol	NA, carbohydrates, fatty acyls			clobenpropit	NA
		β-Dolabrin	NA			taurine	amino acids, peptides and amino acid conjugates
		GPC(42:10/2)	NA, glycerophospholipids			cystathionine	NA, amino acids, peptides and amino acid conjugates
		glutamate	NA, amino acids, peptides and amino acid conjugates			GPE(37:4/2) GPC(34:4/2)	NA, glycerophospholipids
		trans-1,2-Cyclohexanediol	NA			PC(20:4(5Z,8Z,11Z,14Z)/18:4(6Z,9Z,12Z,15Z))	NA
		acetyl-serine, glutamic acid	NA, amino acids, peptides and amino acid conjugates			GPE(37:3/2) GPC(34:3/2)	NA, glycerophospholipids
		gamma amino butyric acid, X-amino-butanoic acid, dimethylglycine	fatty acyls, fatty acyls, amino acids, peptides and amino acid conjugates			magnoshinin	NA
						methylglutaric acid, adipic acid, solerol, 2 2-dimethylsuccinic acid, aceto-hydroxybutanoicacid	NA, alcohols and polyols, dicarboxylic acids, keto-acids
						GPC(34:1/2)	NA, glycerophospholipids
						3 4 5-trihydroxy-hexanoicacid, rhamnose, deoxygalactopyranose, fucose 1 5-Anhydrosorbitol	NA, monosaccharides, hydroxy fatty acids
						GPE(38:2/2) DMGPE(36:2/2) GPC(35:2/2)	NA, glycerophospholipids
						phenylalanine	NA, amino acids, peptides and amino acid conjugates
						GPC(35:3/2) GPE(38:3/2)	NA, glycerophospholipids
						carnitine	NA, vitamins and cofactors
						GPC(38:7/2) GPE(41:7/2)	NA, glycerophospholipids
						glycerylphosphorylethanolamine	NA, glycerophospholipids
						dihydro-4,4-dimethyl-2,3-Furandione	NA
						coenzyme M 7-mercaptoheptanoylthreonine-phosphate heterodisulfide	NA
						hexitol	carbohydrates
						GPC(34:2/2) MMGPE(36:2/2)	NA, glycerophospholipids
						choline	NA
						2-Aminobutan-4-olide	NA
						mesaconic acid, itaconate, citraconic acid, glutaconicacid	NA, dicarboxylic acids
						Crombenin	NA
						GPC(42:10/2)	NA, glycerophospholipids
						prolyl-proline	NA, amino acids, peptides and amino acid conjugates
						bis(2-ethylhexyl)phthalate	NA, conjugates
						glutamate	NA, amino acids, peptides and amino acid conjugates
						acetyl-serine, glutamic acid	amino acids, peptides and amino acid conjugates
						gamma amino butyric acid, X-amino-butanoic acid, dimethylglycine	fatty acyls, fatty acyls, amino acids, peptides and amino acid conjugates

## Sheet: C
C: Metabolites up- and down- regulated - comparison of the SbIII resistant lines
BPK026 SbIII-R vs BPK275 SbIII-R				BPK026 SbIII-R vs BPK282 SbIII-R				BPK282 SbIII-R vs BPK275 SbIII-R
Up		Down		Up		Down		Up		Down
Total up	12	Total down	36	Total up	18	Total down	38	Total up	0	Total down	0
Metabolite	Class	Metabolite	Class	Metabolite	Class	Metabolite	Class	Metabolite	Class	Metabolite	Class
y-Glu-Thr	NA	argininosuccinic acid	amino acids, peptides and amino acid conjugates	y-Glu-Thr	NA	desaminotyrosine, phenoxypropionic acid, phenyllactic acid, homovanillin, 4-methoxyphenylacetic acid, 3-(3-hydroxyphenyl)propanoic acid	aromatic acids, aromatic acids / hydroxyl acids, hydroxyl acids / catecholamines and derivatives, catecholamines and derivatives
glutamylamino-butanoate, N2-succinyl-ornithine	NA, amino acids, peptides and amino acid conjugates	D-1-Aminopropan-2-ol O-phosphate, L-1-Aminopropan-2-ol O-phosphate, N-Methylethanolamine phosphate	NA	glutamylamino-butanoate, N2-succinyl-ornithine	NA, amino acids, peptides and amino acid conjugates	D-1-Aminopropan-2-ol O-phosphate, L-1-Aminopropan-2-ol O-phosphate, N-Methylethanolamine phosphate	NA
glutamylcysteine	NA, amino acids, peptides and amino acid conjugates	succinyldiaminopimelate	amino acids, peptides and amino acid conjugates	glutamylcysteine	NA, amino acids, peptides and amino acid conjugates	argininosuccinic acid	amino acids, peptides and amino acid conjugates
glutamylalanine	amino acids, peptides and amino acid conjugates	2-keto-isovalerate	keto-acids	glutamylalanine	amino acids, peptides and amino acid conjugates	succinyldiaminopimelate	amino acids, peptides and amino acid conjugates
2'-Hydroxyfurano[2'',3'':4',3']chalcone	NA	IMP	purines/pyrimidines and conjugates	2'-Hydroxyfurano[2'',3'':4',3']chalcone	NA	IMP	purines/pyrimidines and conjugates
5-L-Glutamylglycine	NA	UMP, pseudouridine-5-phosphate	purines/pyrimidines and conjugates	5-L-Glutamylglycine	NA	1-amino-propan-2-OL 1-aminopropan-2-ol	NA
(S)-AMPA	NA	desaminotyrosine, phenoxypropionic acid, phenyllactic acid, homovanillin, 4-methoxyphenylacetic acid, 3-(3-hydroxyphenyl)propanoic acid	aromatic acids, aromatic acids / hydroxyl acids, hydroxyl acids / catecholamines and derivatives, catecholamines and derivatives	(S)-AMPA	NA	cystathionine	NA, amino acids, peptides and amino acid conjugates
y-Asp-Asp-Pro	NA	N6-Methyl-L-lysine	NA, amino acids, peptides and amino acid conjugates	phosphorylethanolamine	NA, glycerophospholipids	Spisulosine, 1-deoxy-sphinganine	NA, SL and sphingoid bases
xanthine	purines/pyrimidines and conjugates	cystathionine	NA, amino acids, peptides and amino acid conjugates	tryptophan	NA, amino acids, peptides and amino acid conjugates	safingol, 2S-aminooctadecane-3S,5S-diol, dihydro-Sphingosine	NA, SL and sphingoid bases
phosphorylethanolamine	NA, glycerophospholipids	biopterin	NA	indoleacrylic acid	NA, indoles and indole derivatives	capryloylglycine	NA, acylglycines
xylitol, arabitol	alcohols and polyols	lysine	NA, amino acids, peptides and amino acid conjugates	xanthine	purines/pyrimidines and conjugates	2-amino-hexadecanoic acid	NA, SL and sphingoid bases
glucolepidiin	NA	L-Lysine 1,6-lactam	NA	y-Asp-Asp-Pro	NA	N6-Methyl-L-lysine	NA, amino acids, peptides and amino acid conjugates
		N-(octadecanoyl)-sphinganine, SP(36:0)	NA, SL and sphingoid bases	glutathione	amino acids, peptides and amino acid conjugates	valerylglycine	NA, amino acids, peptides and amino acid conjugates
		aminoacetone, N-dimethylformamide, 3-aminopropionaldehyde	NA, aldehydes, contamination, amino ketones	methionine	NA, amino acids, peptides and amino acid conjugates	guanidinobutanoic acid	NA, amino acids, peptides and amino acid conjugates
		coumarate, phenylpyruvate	NA, aromatic acids	isoleucine	NA, amino acids, peptides and amino acid conjugates	UMP, pseudouridine-5-phosphate	purines/pyrimidines and conjugates
		phenylacetamide, N-acetylarylamine	NA, amino ketones	clobenpropit	NA	taurine	amino acids, peptides and amino acid conjugates
		tyrosine	NA, amino acids, peptides and amino acid conjugates	glucolepidiin	NA	N-(octadecanoyl)-sphinganine, SP(36:0)	NA, SL and sphingoid bases
		benzofuran	NA	N-Acetylglutamine	NA	lysine	NA, amino acids, peptides and amino acid conjugates
		5-Hydroxy-6,7,3',4',5'-pentamethoxyflavanone 5-O-rhamnoside	NA			thymine	NA, purines/pyrimidines and conjugates
		carisoprodol	NA			L-Lysine 1,6-lactam	NA
		1-amino-propan-2-OL 1-aminopropan-2-ol	NA			imidazolepropionic acid, dimethyluracil, methylimidazoleacetic acid	NA, purines/pyrimidines and conjugates, amino acids
		acetyl-lysine, glycyl-leucine	NA, amino acids, peptides and amino acid conjugates			N-butyrylglycine	NA, amino acids, peptides and amino acid conjugates
		N-methyl-L-histidine, 1-Methylhistidine, 3-Methylhistidine	NA, amino acids, peptides and amino acid conjugates			carisoprodol	NA
		piperidine	NA			aminoacetone, N-dimethylformamide, 3-aminopropionaldehyde	NA, aldehydes, contamination, amino ketones
		thymine	NA, purines/pyrimidines and conjugates			2-ethyl-2-Hydroxybutyric acid, 2-hydroxy-3-methylpentanoic acid, hydroxy(iso)caproic acid, X-hydroxy-hexanoic acid	fatty acyls, organic acids
		Spisulosine, 1-deoxy-sphinganine	NA, SL and sphingoid bases			arabinose-1-phosphate, ribose-1/5-phosphate, xylulose-1/5-phosphate, ribulose 5-phosphate, arabinose 5-phosphate	carbohydrates
		phenylalanine	NA, amino acids, peptides and amino acid conjugates			ovothiol	amino acids, peptides and amino acid conjugates
		proline betaine	NA, amino acids, peptides and amino acid conjugates			X-amino-4-cyano-butanoicacid, dihydrothymine	NA
		bis(2-ethylhexyl)phthalate	NA, purines/pyrimidines and conjugates			piperidine	NA
		uplandicine	NA			pipecolicacid, N4-acetylaminobutanal	NA, ketones and aldehydes, amino ketones
		brunfelsamidine	NA			Hypotaurine, Plasminogen,	NA
		histidine	amino acids, peptides and amino acid conjugates			glycerylphosphorylethanolamine	NA, glycerophospholipids
		N-acetylornithine	NA, amino acids, peptides and amino acid conjugates			diethanolamine	NA, amino alcohols
		methylmalonic acid, erythrono-1,4-lactone, threonolactone, succinic acid	dicarboxylic acids, fatty acyls			5-Hydroxy-6,7,3',4',5'-pentamethoxyflavanone 5-O-rhamnoside	NA
		taurine	amino acids, peptides and amino acid conjugates			7-oxo-8-amino-nonanoicacid 8-amino-7-oxo-nonanoicacid	NA, fatty acyls, organic acids
		X-amino-pentanoic acid, valine	fatty acyls, amino acids, peptides and amino acid conjugates			biopterin	NA
						acetyl-lysine, glycyl-leucine	NA, amino acids, peptides and amino acid conjugates
						bis(2-ethylhexyl)phthalate	NA, purines/pyrimidines and conjugates
